# Supplementary material for: 3,3′-Dibutanoyl-1,1′-(o-phenyl­ene)dithio­urea
Source: Acta Crystallogr Sect E Struct Rep Online. 2010 Jan 23;66(Pt 2):o441. doi: 10.1107/S1600536810001789 (PMC2979833; doi:10.1107/S1600536810001789)
Supplement: Supplementary file 1 [file e-66-0o441-sup1.cif]

##############################################################################
###                                                                        ###
###        Electronic paper (Acta Crystallographica Section E)             ###
###                                                                        ###
##############################################################################
#                                                                            #
# This CIF contains the data in a paper accepted for publication in Acta     #
# Crystallographica Section E. It conforms to the requirements of Notes      #
# for Authors for Section E, and has been peer reviewed under the auspices   #
# of the IUCr Commission on Journals.                                        #
#                                                                            #
# Full details of the Crystallographic Information File format               #
# are given in the paper "The Crystallographic Information File (CIF):       #
# a New Standard Archive File for Crystallography" by S. R. Hall, F. H.      #
# Allen and I. D. Brown [Acta Cryst. (1991), A47, 655-685].                  #
#                                                                            #
# The current version of the core CIF dictionary is obtainable from          #
# ftp://ftp.iucr.org/pub/cif_core.dic. The current version number is 2.4.    #
#                                                                            #
# Software is freely available for graphical display of the structure(s) in  #
# this CIF.  For information consult the CIF home page http://www.iucr.org/  #
# cif/home.html                                                              #
#                                                                            #
# This file may be used for bona fide research purposes within the           #
# scientific community so long as proper attribution is given to the journal # 
# article from which it was obtained.                                        #
#                                                                            #
##############################################################################
                                             
data_global
_audit_creation_method     SHELXL-97
_journal_date_recd_electronic     2009-12-11
_journal_date_accepted     2010-01-14
_journal_name_full     'Acta Crystallographica, Section E'
_journal_year     2010
_journal_volume     66
_journal_issue      2
_journal_page_first     o441
_journal_page_last     o441
_journal_paper_category     QO
_journal_coeditor_code     BG2318
_publ_contact_author_name     'Dr Aamer Saeed'
_publ_contact_author_address
;
Department of Chemistry,
Quaid-I-Azam University,
Islamabad 45320,
Pakistan
;
_publ_contact_author_email     'aamersaeed@yahoo.com'
_publ_contact_author_fax     '+92 51 90643231'
_publ_contact_author_phone     '+92 51 90642241'
_publ_section_title
;
3,3'-Dibutanoyl-1,1'-(<i>o</i>-phenylene)dithiourea
;
loop_
    _publ_author_name
    _publ_author_address
    'Saeed, Aamer'
;
Department of Chemistry,
Quaid-i-Azam University,
Islamabad 45320,
Pakistan
;
    'Abbas, Naeem'
;
Department of Chemistry,
Quaid-i-Azam University,
Islamabad 45320,
Pakistan
;
    'Rafique, Hummera'
;
Department of Chemistry,
Quaid-i-Azam University,
Islamabad 45320,
Pakistan
;
    'Bolte, Michael'
;
Institut f\"ur Anorganische Chemie
J. W. Goethe-Universit\"at Frankfurt
Max-von-Laue-Strasse 7
60438 Frankfurt/Main
Germany
;
data_I
_audit_creation_method     SHELXL-97
_chemical_name_systematic
;
3,3'-Dibutanoyl-1,1'-(<i>o</i>-phenylene)dithiourea
;
_chemical_name_common
;
_chemical_melting_point
;
_chemical_formula_moiety     'C16 H22 N4 O2 S2'
_chemical_formula_sum     'C16 H22 N4 O2 S2'
_chemical_formula_iupac     'C16 H22 N4 O2 S2'
_chemical_formula_weight     366.50
_symmetry_cell_setting     Monoclinic
_symmetry_space_group_name_H-M     'P 21/n'
_symmetry_space_group_name_Hall     '-P 2yn'
loop_
    _symmetry_equiv_pos_as_xyz
    'x, y, z'
    '-x+1/2, y+1/2, -z+1/2'
    '-x, -y, -z'
    'x-1/2, -y-1/2, z-1/2'
_cell_length_a     8.8099(5)
_cell_length_b     16.4925(7)
_cell_length_c     12.3923(8)
_cell_angle_alpha     90.00
_cell_angle_beta     91.949(5)
_cell_angle_gamma     90.00
_cell_volume     1799.53(17)
_cell_formula_units_Z     4
_cell_measurement_reflns_used     20465
_cell_measurement_theta_min     3.4
_cell_measurement_theta_max     26.0
_cell_measurement_temperature     173(2)
_exptl_crystal_description     block
_exptl_crystal_colour     colourless
_exptl_crystal_size_max     0.28
_exptl_crystal_size_mid     0.28
_exptl_crystal_size_min     0.23
_exptl_crystal_density_diffrn     1.353
_exptl_crystal_density_meas     ?
_exptl_crystal_density_method     'not measured'
_exptl_crystal_F_000     776
_exptl_absorpt_coefficient_mu     0.312
_exptl_absorpt_correction_type     multi-scan
_exptl_absorpt_process_details     '(MULABS; Spek, 2009; Blessing, 1995)'
_exptl_absorpt_correction_T_min     0.9176
_exptl_absorpt_correction_T_max     0.9316
_exptl_special_details
;
;
_diffrn_ambient_temperature     173(2)
_diffrn_radiation_type     MoK\a
_diffrn_radiation_wavelength     0.71073
_diffrn_radiation_source     'fine-focus sealed tube'
_diffrn_radiation_monochromator     graphite
_diffrn_measurement_device_type     'Stoe IPDS II two-circle diffractometer'
_diffrn_measurement_method     \w
_diffrn_detector_area_resol_mean     ?
_diffrn_reflns_number     22483
_diffrn_reflns_av_R_equivalents     0.0866
_diffrn_reflns_av_sigmaI/netI     0.0409
_diffrn_reflns_theta_min     3.38
_diffrn_reflns_theta_max     25.61
_diffrn_reflns_theta_full     25.00
_diffrn_measured_fraction_theta_max     0.991
_diffrn_measured_fraction_theta_full     0.997
_diffrn_reflns_limit_h_min     -10
_diffrn_reflns_limit_h_max     10
_diffrn_reflns_limit_k_min     -19
_diffrn_reflns_limit_k_max     18
_diffrn_reflns_limit_l_min     -15
_diffrn_reflns_limit_l_max     14
_diffrn_standards_number     0
_diffrn_standards_interval_count     .
_diffrn_standards_interval_time     .
_diffrn_standards_decay_%     ?
_refine_special_details
;
Refinement of <i>F</i>^2^ against ALL reflections. The weighted <i>R</i>-factor
<i>wR</i> and goodness of fit <i>S</i> are based on <i>F</i>^2^, conventional
<i>R</i>-factors <i>R</i> are based on <i>F</i>, with <i>F</i> set to zero for
negative <i>F</i>^2^. The threshold expression of <i>F</i>^2^ >
\s(<i>F</i>^2^) is used only for calculating <i>R</i>-factors(gt) <i>etc</i>.
and is not relevant to the choice of reflections for refinement.
<i>R</i>-factors based on <i>F</i>^2^ are statistically about twice as large
as those based on <i>F</i>, and <i>R</i>- factors based on ALL data will be
even larger.
;
_reflns_number_total     3360
_reflns_number_gt     2890
_reflns_threshold_expression     I>2\s(I)
_refine_ls_structure_factor_coef     Fsqd
_refine_ls_matrix_type     full
_refine_ls_R_factor_all     0.0446
_refine_ls_R_factor_gt     0.0360
_refine_ls_wR_factor_gt     0.0911
_refine_ls_wR_factor_ref     0.0950
_refine_ls_goodness_of_fit_ref     1.040
_refine_ls_restrained_S_all     1.040
_refine_ls_number_reflns     3360
_refine_ls_number_parameters     229
_refine_ls_number_restraints     0
_refine_ls_hydrogen_treatment     mixed
_refine_ls_weighting_scheme     calc
_refine_ls_weighting_details
         'calc w=1/[\s^2^(Fo^2^)+(0.0595P)^2^+0.1390P] where P=(Fo^2^+2Fc^2^)/3'
_atom_sites_solution_hydrogens     geom
_atom_sites_solution_primary     direct
_atom_sites_solution_secondary     difmap
_refine_ls_shift/su_max     0.001
_refine_ls_shift/su_mean     0.000
_refine_diff_density_max     0.228
_refine_diff_density_min     -0.332
_refine_ls_extinction_method     none
_refine_ls_extinction_coef     ?
loop_
    _atom_type_symbol
    _atom_type_description
    _atom_type_scat_dispersion_real
    _atom_type_scat_dispersion_imag
    _atom_type_scat_source
    'C' 'C' 0.0033 0.0016
                         'International Tables Vol C Tables 4.2.6.8 and 6.1.1.4'
    'H' 'H' 0.0000 0.0000
                         'International Tables Vol C Tables 4.2.6.8 and 6.1.1.4'
    'N' 'N' 0.0061 0.0033
                         'International Tables Vol C Tables 4.2.6.8 and 6.1.1.4'
    'O' 'O' 0.0106 0.0060
                         'International Tables Vol C Tables 4.2.6.8 and 6.1.1.4'
    'S' 'S' 0.1246 0.1234
                         'International Tables Vol C Tables 4.2.6.8 and 6.1.1.4'
_computing_data_collection     'X-AREA (Stoe & Cie, 2001)'
_computing_cell_refinement     'X-AREA (Stoe & Cie, 2001)'
_computing_data_reduction     'X-AREA (Stoe & Cie, 2001)'
_computing_structure_solution     'SHELXS97 (Sheldrick, 2008)'
_computing_structure_refinement     'SHELXL97 (Sheldrick, 2008)'
_computing_molecular_graphics     'XP in SHELXTL-Plus (Sheldrick, 2008)'
_computing_publication_material     'SHELXL97 (Sheldrick, 2008)'
loop_
    _atom_site_type_symbol
    _atom_site_label
    _atom_site_fract_x
    _atom_site_fract_y
    _atom_site_fract_z
    _atom_site_U_iso_or_equiv
    _atom_site_adp_type
    _atom_site_calc_flag
    _atom_site_refinement_flags
    _atom_site_occupancy
    _atom_site_disorder_assembly
    _atom_site_disorder_group
    S S1 0.07444(5) 0.68569(3) 0.35994(3) 0.02446(14) Uani d . 1 . .
    S S2 0.47542(5) 0.79179(3) 0.52094(3) 0.02947(14) Uani d . 1 . .
    O O1 0.38901(14) 0.53284(9) 0.57778(9) 0.0278(3) Uani d . 1 . .
    O O2 0.83408(13) 0.59749(8) 0.58037(9) 0.0224(3) Uani d . 1 . .
    C C1 0.42857(18) 0.65251(9) 0.31239(12) 0.0152(3) Uani d . 1 . .
    C C2 0.57714(18) 0.67920(9) 0.33537(12) 0.0154(3) Uani d . 1 . .
    C C3 0.66576(19) 0.70843(10) 0.25383(13) 0.0206(3) Uani d . 1 . .
    H H3 0.7674 0.7249 0.2695 0.025 Uiso calc R 1 . .
    C C4 0.6054(2) 0.71355(11) 0.14871(13) 0.0228(4) Uani d . 1 . .
    H H4 0.6654 0.7342 0.0927 0.027 Uiso calc R 1 . .
    C C5 0.4579(2) 0.68847(10) 0.12589(12) 0.0211(4) Uani d . 1 . .
    H H5 0.4170 0.6924 0.0542 0.025 Uiso calc R 1 . .
    C C6 0.36860(19) 0.65746(10) 0.20698(12) 0.0180(3) Uani d . 1 . .
    H H6 0.2678 0.6399 0.1906 0.022 Uiso calc R 1 . .
    N N11 0.34909(15) 0.61572(8) 0.39740(10) 0.0160(3) Uani d . 1 . .
    H H11 0.401(2) 0.5867(12) 0.4430(16) 0.019 Uiso d . 1 . .
    C C11 0.20588(17) 0.62849(10) 0.42462(12) 0.0159(3) Uani d . 1 . .
    N N12 0.16371(16) 0.58921(8) 0.51872(10) 0.0168(3) Uani d . 1 . .
    H H12 0.072(2) 0.5945(12) 0.5357(15) 0.020 Uiso d . 1 . .
    C C12 0.25388(19) 0.54519(10) 0.59085(12) 0.0195(3) Uani d . 1 . .
    C C13 0.1723(2) 0.51260(12) 0.68687(14) 0.0272(4) Uani d . 1 . .
    H H13A 0.1316 0.4581 0.6691 0.033 Uiso calc R 1 . .
    H H13B 0.0852 0.5484 0.7017 0.033 Uiso calc R 1 . .
    C C14 0.2751(2) 0.50692(12) 0.78795(14) 0.0285(4) Uani d . 1 . .
    H H14A 0.2206 0.4776 0.8446 0.034 Uiso calc R 1 . .
    H H14B 0.3663 0.4748 0.7711 0.034 Uiso calc R 1 . .
    C C15 0.3251(3) 0.58888(14) 0.83166(17) 0.0447(5) Uani d . 1 . .
    H H15A 0.3912 0.5812 0.8961 0.054 Uiso calc R 1 . .
    H H15B 0.2357 0.6205 0.8506 0.054 Uiso calc R 1 . .
    H H15C 0.3809 0.6179 0.7765 0.054 Uiso calc R 1 . .
    N N21 0.64067(16) 0.67101(9) 0.44277(10) 0.0170(3) Uani d . 1 . .
    H H21 0.708(2) 0.6374(13) 0.4558(15) 0.020 Uiso d . 1 . .
    C C21 0.59630(17) 0.71486(10) 0.52676(12) 0.0171(3) Uani d . 1 . .
    N N22 0.65944(15) 0.69253(8) 0.62711(11) 0.0172(3) Uani d . 1 . .
    H H22 0.630(2) 0.7231(13) 0.6794(16) 0.021 Uiso d . 1 . .
    C C22 0.77077(18) 0.63670(10) 0.65070(12) 0.0178(3) Uani d . 1 . .
    C C23 0.8064(2) 0.62499(11) 0.76915(12) 0.0223(4) Uani d . 1 . .
    H H23A 0.7462 0.6636 0.8114 0.027 Uiso calc R 1 . .
    H H23B 0.9154 0.6361 0.7847 0.027 Uiso calc R 1 . .
    C C24 0.7692(2) 0.53829(12) 0.80244(14) 0.0308(4) Uani d . 1 . .
    H H24A 0.6617 0.5264 0.7825 0.037 Uiso calc R 1 . .
    H H24B 0.8335 0.5000 0.7627 0.037 Uiso calc R 1 . .
    C C25 0.7954(4) 0.52563(15) 0.92284(17) 0.0580(8) Uani d . 1 . .
    H H25A 0.7694 0.4697 0.9415 0.070 Uiso calc R 1 . .
    H H25B 0.7314 0.5632 0.9623 0.070 Uiso calc R 1 . .
    H H25C 0.9024 0.5358 0.9424 0.070 Uiso calc R 1 . .
loop_
    _atom_site_aniso_label
    _atom_site_aniso_U_11
    _atom_site_aniso_U_22
    _atom_site_aniso_U_33
    _atom_site_aniso_U_12
    _atom_site_aniso_U_13
    _atom_site_aniso_U_23
    S1 0.0188(2) 0.0308(3) 0.0237(2) 0.00497(16) 0.00078(16) 0.01004(17)
    S2 0.0334(3) 0.0301(3) 0.0245(2) 0.01694(19) -0.00509(18) -0.00387(18)
    O1 0.0216(6) 0.0399(8) 0.0223(6) 0.0105(5) 0.0046(5) 0.0104(5)
    O2 0.0225(6) 0.0264(7) 0.0184(6) 0.0085(5) -0.0012(4) -0.0018(5)
    C1 0.0168(7) 0.0135(8) 0.0153(7) 0.0021(6) 0.0025(6) 0.0011(6)
    C2 0.0181(8) 0.0137(8) 0.0144(7) 0.0028(6) -0.0005(6) -0.0001(6)
    C3 0.0182(8) 0.0201(9) 0.0236(8) 0.0003(6) 0.0022(6) 0.0020(6)
    C4 0.0268(9) 0.0219(9) 0.0200(8) 0.0017(7) 0.0073(6) 0.0058(7)
    C5 0.0289(9) 0.0213(9) 0.0130(7) 0.0052(7) 0.0006(6) 0.0007(6)
    C6 0.0191(8) 0.0172(8) 0.0175(7) 0.0012(6) -0.0026(6) -0.0011(6)
    N11 0.0152(6) 0.0189(7) 0.0138(6) 0.0005(5) -0.0007(5) 0.0040(5)
    C11 0.0175(8) 0.0155(8) 0.0145(7) -0.0034(6) -0.0010(6) -0.0020(6)
    N12 0.0137(7) 0.0200(7) 0.0168(6) 0.0006(5) 0.0021(5) 0.0035(5)
    C12 0.0216(8) 0.0201(8) 0.0169(7) 0.0026(6) 0.0017(6) 0.0010(6)
    C13 0.0256(9) 0.0324(10) 0.0242(8) 0.0047(7) 0.0063(7) 0.0108(7)
    C14 0.0391(10) 0.0280(10) 0.0187(8) 0.0083(8) 0.0043(7) 0.0074(7)
    C15 0.0663(16) 0.0377(12) 0.0303(10) 0.0012(11) 0.0033(10) -0.0059(9)
    N21 0.0153(7) 0.0195(7) 0.0159(6) 0.0045(5) -0.0027(5) -0.0006(5)
    C21 0.0147(7) 0.0185(8) 0.0180(7) -0.0001(6) 0.0001(6) 0.0006(6)
    N22 0.0190(7) 0.0177(7) 0.0148(6) 0.0015(5) -0.0010(5) -0.0029(5)
    C22 0.0186(8) 0.0168(8) 0.0178(7) -0.0021(6) -0.0028(6) 0.0003(6)
    C23 0.0296(9) 0.0203(9) 0.0167(8) 0.0036(7) -0.0047(6) -0.0010(6)
    C24 0.0442(11) 0.0265(10) 0.0215(8) -0.0072(8) 0.0001(8) 0.0024(7)
    C25 0.115(2) 0.0344(13) 0.0240(10) -0.0185(14) -0.0110(12) 0.0085(9)
_geom_special_details
;
All e.s.d.'s (except the e.s.d. in the dihedral angle between two l.s. planes)
are estimated using the full covariance matrix. The cell e.s.d.'s are taken
into account individually in the estimation of e.s.d.'s in distances, angles
and torsion angles; correlations between e.s.d.'s in cell parameters are only
used when they are defined by crystal symmetry. An approximate (isotropic)
treatment of cell e.s.d.'s is used for estimating e.s.d.'s involving l.s.
planes.
;
loop_
    _geom_bond_atom_site_label_1
    _geom_bond_atom_site_label_2
    _geom_bond_site_symmetry_2
    _geom_bond_distance
    _geom_bond_publ_flag
    S1 C11 . 1.6763(16) ?
    S2 C21 . 1.6566(16) ?
    O1 C12 . 1.224(2) ?
    O2 C22 . 1.234(2) ?
    C1 C6 . 1.395(2) ?
    C1 C2 . 1.401(2) ?
    C1 N11 . 1.4207(19) ?
    C2 C3 . 1.385(2) ?
    C2 N21 . 1.4325(19) ?
    C3 C4 . 1.393(2) ?
    C3 H3 . 0.9500 ?
    C4 C5 . 1.384(3) ?
    C4 H4 . 0.9500 ?
    C5 C6 . 1.394(2) ?
    C5 H5 . 0.9500 ?
    C6 H6 . 0.9500 ?
    N11 C11 . 1.334(2) ?
    N11 H11 . 0.86(2) ?
    C11 N12 . 1.395(2) ?
    N12 C12 . 1.382(2) ?
    N12 H12 . 0.84(2) ?
    C12 C13 . 1.510(2) ?
    C13 C14 . 1.524(3) ?
    C13 H13A . 0.9900 ?
    C13 H13B . 0.9900 ?
    C14 C15 . 1.516(3) ?
    C14 H14A . 0.9900 ?
    C14 H14B . 0.9900 ?
    C15 H15A . 0.9800 ?
    C15 H15B . 0.9800 ?
    C15 H15C . 0.9800 ?
    N21 C21 . 1.337(2) ?
    N21 H21 . 0.83(2) ?
    C21 N22 . 1.395(2) ?
    N22 C22 . 1.370(2) ?
    N22 H22 . 0.87(2) ?
    C22 C23 . 1.503(2) ?
    C23 C24 . 1.527(3) ?
    C23 H23A . 0.9900 ?
    C23 H23B . 0.9900 ?
    C24 C25 . 1.516(3) ?
    C24 H24A . 0.9900 ?
    C24 H24B . 0.9900 ?
    C25 H25A . 0.9800 ?
    C25 H25B . 0.9800 ?
    C25 H25C . 0.9800 ?
loop_
    _geom_angle_atom_site_label_1
    _geom_angle_atom_site_label_2
    _geom_angle_atom_site_label_3
    _geom_angle_site_symmetry_1
    _geom_angle_site_symmetry_3
    _geom_angle
    _geom_angle_publ_flag
    C6 C1 C2 . . 119.57(14) ?
    C6 C1 N11 . . 122.61(14) ?
    C2 C1 N11 . . 117.65(13) ?
    C3 C2 C1 . . 120.47(14) ?
    C3 C2 N21 . . 119.91(14) ?
    C1 C2 N21 . . 119.48(14) ?
    C2 C3 C4 . . 119.80(15) ?
    C2 C3 H3 . . 120.1 ?
    C4 C3 H3 . . 120.1 ?
    C5 C4 C3 . . 119.94(15) ?
    C5 C4 H4 . . 120.0 ?
    C3 C4 H4 . . 120.0 ?
    C4 C5 C6 . . 120.74(15) ?
    C4 C5 H5 . . 119.6 ?
    C6 C5 H5 . . 119.6 ?
    C5 C6 C1 . . 119.45(15) ?
    C5 C6 H6 . . 120.3 ?
    C1 C6 H6 . . 120.3 ?
    C11 N11 C1 . . 127.91(14) ?
    C11 N11 H11 . . 114.1(12) ?
    C1 N11 H11 . . 117.4(13) ?
    N11 C11 N12 . . 114.78(14) ?
    N11 C11 S1 . . 127.73(12) ?
    N12 C11 S1 . . 117.49(11) ?
    C12 N12 C11 . . 128.39(14) ?
    C12 N12 H12 . . 115.2(13) ?
    C11 N12 H12 . . 116.3(13) ?
    O1 C12 N12 . . 122.84(14) ?
    O1 C12 C13 . . 122.44(15) ?
    N12 C12 C13 . . 114.71(14) ?
    C12 C13 C14 . . 112.57(15) ?
    C12 C13 H13A . . 109.1 ?
    C14 C13 H13A . . 109.1 ?
    C12 C13 H13B . . 109.1 ?
    C14 C13 H13B . . 109.1 ?
    H13A C13 H13B . . 107.8 ?
    C15 C14 C13 . . 113.35(16) ?
    C15 C14 H14A . . 108.9 ?
    C13 C14 H14A . . 108.9 ?
    C15 C14 H14B . . 108.9 ?
    C13 C14 H14B . . 108.9 ?
    H14A C14 H14B . . 107.7 ?
    C14 C15 H15A . . 109.5 ?
    C14 C15 H15B . . 109.5 ?
    H15A C15 H15B . . 109.5 ?
    C14 C15 H15C . . 109.5 ?
    H15A C15 H15C . . 109.5 ?
    H15B C15 H15C . . 109.5 ?
    C21 N21 C2 . . 123.85(14) ?
    C21 N21 H21 . . 116.0(13) ?
    C2 N21 H21 . . 120.1(13) ?
    N21 C21 N22 . . 115.68(14) ?
    N21 C21 S2 . . 125.81(12) ?
    N22 C21 S2 . . 118.52(12) ?
    C22 N22 C21 . . 128.97(14) ?
    C22 N22 H22 . . 117.5(13) ?
    C21 N22 H22 . . 113.1(13) ?
    O2 C22 N22 . . 122.64(14) ?
    O2 C22 C23 . . 122.56(15) ?
    N22 C22 C23 . . 114.77(14) ?
    C22 C23 C24 . . 110.15(14) ?
    C22 C23 H23A . . 109.6 ?
    C24 C23 H23A . . 109.6 ?
    C22 C23 H23B . . 109.6 ?
    C24 C23 H23B . . 109.6 ?
    H23A C23 H23B . . 108.1 ?
    C25 C24 C23 . . 111.58(16) ?
    C25 C24 H24A . . 109.3 ?
    C23 C24 H24A . . 109.3 ?
    C25 C24 H24B . . 109.3 ?
    C23 C24 H24B . . 109.3 ?
    H24A C24 H24B . . 108.0 ?
    C24 C25 H25A . . 109.5 ?
    C24 C25 H25B . . 109.5 ?
    H25A C25 H25B . . 109.5 ?
    C24 C25 H25C . . 109.5 ?
    H25A C25 H25C . . 109.5 ?
    H25B C25 H25C . . 109.5 ?
loop_
    _geom_torsion_atom_site_label_1
    _geom_torsion_atom_site_label_2
    _geom_torsion_atom_site_label_3
    _geom_torsion_atom_site_label_4
    _geom_torsion_site_symmetry_1
    _geom_torsion_site_symmetry_2
    _geom_torsion_site_symmetry_3
    _geom_torsion_site_symmetry_4
    _geom_torsion
    _geom_torsion_publ_flag
    C6 C1 C2 C3 . . . . -1.7(2) ?
    N11 C1 C2 C3 . . . . 173.81(15) ?
    C6 C1 C2 N21 . . . . -177.47(14) ?
    N11 C1 C2 N21 . . . . -2.0(2) ?
    C1 C2 C3 C4 . . . . 1.9(2) ?
    N21 C2 C3 C4 . . . . 177.67(15) ?
    C2 C3 C4 C5 . . . . -0.8(3) ?
    C3 C4 C5 C6 . . . . -0.4(3) ?
    C4 C5 C6 C1 . . . . 0.6(2) ?
    C2 C1 C6 C5 . . . . 0.4(2) ?
    N11 C1 C6 C5 . . . . -174.83(15) ?
    C6 C1 N11 C11 . . . . -49.1(2) ?
    C2 C1 N11 C11 . . . . 135.57(16) ?
    C1 N11 C11 N12 . . . . -174.00(14) ?
    C1 N11 C11 S1 . . . . 5.6(2) ?
    N11 C11 N12 C12 . . . . 6.0(2) ?
    S1 C11 N12 C12 . . . . -173.65(13) ?
    C11 N12 C12 O1 . . . . -2.4(3) ?
    C11 N12 C12 C13 . . . . 178.22(16) ?
    O1 C12 C13 C14 . . . . 31.9(2) ?
    N12 C12 C13 C14 . . . . -148.67(15) ?
    C12 C13 C14 C15 . . . . 67.2(2) ?
    C3 C2 N21 C21 . . . . 113.70(18) ?
    C1 C2 N21 C21 . . . . -70.5(2) ?
    C2 N21 C21 N22 . . . . 173.38(14) ?
    C2 N21 C21 S2 . . . . -6.7(2) ?
    N21 C21 N22 C22 . . . . 6.5(2) ?
    S2 C21 N22 C22 . . . . -173.42(13) ?
    C21 N22 C22 O2 . . . . 1.0(3) ?
    C21 N22 C22 C23 . . . . -177.18(15) ?
    O2 C22 C23 C24 . . . . -61.4(2) ?
    N22 C22 C23 C24 . . . . 116.77(17) ?
    C22 C23 C24 C25 . . . . -176.8(2) ?
loop_
    _geom_hbond_atom_site_label_D
    _geom_hbond_atom_site_label_H
    _geom_hbond_atom_site_label_A
    _geom_hbond_site_symmetry_A
    _geom_hbond_distance_DH
    _geom_hbond_distance_HA
    _geom_hbond_distance_DA
    _geom_hbond_angle_DHA
    N11 H11 O1 . 0.86(2) 1.90(2) 2.6336(17) 142.6(17)
    N12 H12 O2 1_455 0.84(2) 2.19(2) 3.0309(18) 175.3(19)
    N21 H21 O2 . 0.83(2) 1.98(2) 2.6616(18) 139.1(18)
    N22 H22 S1 4_676 0.87(2) 2.75(2) 3.6147(14) 172.0(17)
