# Supplementary material for: 3,3′-Dibutanoyl-1,1′-(o-phenyl­ene)dithio­urea
Source: Acta Crystallogr Sect E Struct Rep Online. 2010 Jan 23;66(Pt 2):o441. doi: 10.1107/S1600536810001789 (PMC2979833; doi:10.1107/S1600536810001789)
Supplement: Supplementary file 2 [file e-66-0o441-Isup2.hkl]

# 
# h,k,l, Fc-squared, Fo-squared, sigma(Fo-squared) and status flag 
# 
data_I
_shelx_title ' sa34 in P21/n' 
_shelx_refln_list_code          4 
_shelx_F_calc_maximum      176.34 
_exptl_crystal_F_000       776.00 
_reflns_d_resolution_high  0.8222 
 
loop_ 
 _symmetry_equiv_pos_as_xyz 
 'x, y, z' 
 '-x+1/2, y+1/2, -z+1/2' 
 '-x, -y, -z' 
 'x-1/2, -y-1/2, z-1/2' 
 
_cell_length_a     8.8099 
_cell_length_b    16.4925 
_cell_length_c    12.3923 
_cell_angle_alpha  90.000 
_cell_angle_beta   91.949 
_cell_angle_gamma  90.000 
 
_shelx_F_squared_multiplier     1.000 
 
loop_ 
 _refln_index_h 
 _refln_index_k 
 _refln_index_l 
 _refln_F_squared_calc 
 _refln_F_squared_meas 
 _refln_F_squared_sigma 
 _refln_observed_status 
   2   0   0     6269.96     5351.89    235.72 o 
   4   0   0     3061.14     3471.33    107.23 o 
   6   0   0        0.26        3.70      9.95 o 
   8   0   0      203.00      204.86     21.54 o 
  10   0   0      177.55      166.53     15.65 o 
   2   1   0     2878.56     2566.15     85.26 o 
   3   1   0       10.58       19.96      8.46 o 
   4   1   0       52.04       45.07      6.45 o 
   5   1   0     2790.00     3093.14    127.23 o 
   6   1   0      895.34     1048.38     55.11 o 
   7   1   0      301.74      362.41     20.87 o 
   8   1   0      823.51      798.65     56.59 o 
   9   1   0      113.69      105.53      7.62 o 
  10   1   0     1250.82     1181.08     71.59 o 
   1   2   0       12.22       18.63     16.16 o 
   2   2   0    24258.64    20947.41    889.14 o 
   3   2   0     2343.91     2186.06     79.96 o 
   4   2   0      322.67      369.29     14.57 o 
   5   2   0      159.69      163.36      6.62 o 
   6   2   0       42.48       59.22      6.52 o 
   7   2   0       75.98       81.68      6.60 o 
   8   2   0      195.44      173.80     10.32 o 
   9   2   0      203.15      202.37     10.94 o 
  10   2   0        0.00        3.88      6.92 o 
   1   3   0      827.95      648.67     22.65 o 
   2   3   0    13874.87    11469.08    565.94 o 
   3   3   0     5579.72     4876.51    262.59 o 
   4   3   0      753.76      717.00     24.77 o 
   5   3   0      343.60      434.39     19.02 o 
   6   3   0      753.75      784.69     29.51 o 
   7   3   0     1011.14     1038.30     46.07 o 
   8   3   0      441.42      477.24     39.65 o 
   9   3   0      293.82      250.98     18.71 o 
  10   3   0      233.18      209.46     10.32 o 
   0   4   0      211.14      225.62     14.65 o 
   1   4   0     5056.47     4296.41     86.30 o 
   2   4   0     1009.55      897.08     34.04 o 
   3   4   0       22.04       21.49      7.66 o 
   4   4   0      509.93      500.87     23.27 o 
   5   4   0     1544.41     1525.80     74.85 o 
   6   4   0      274.14      259.26     17.12 o 
   7   4   0       46.80       38.23      6.65 o 
   8   4   0      203.91      187.21     13.83 o 
   9   4   0      748.75      762.86     42.03 o 
  10   4   0       65.05       57.80      7.17 o 
   1   5   0      104.88      140.80     10.84 o 
   2   5   0       61.31       39.28      7.98 o 
   3   5   0     7737.66     7234.40    158.78 o 
   4   5   0      147.39      157.78      8.20 o 
   5   5   0       53.34       61.90      6.44 o 
   6   5   0      142.42      140.02      6.63 o 
   7   5   0       79.58       88.96      6.92 o 
   8   5   0       50.97       43.81      7.37 o 
   9   5   0        4.29       13.47      6.54 o 
  10   5   0        4.97        4.32      7.20 o 
   0   6   0     9412.59     9543.40    381.70 o 
   1   6   0     1754.04     1776.97     29.38 o 
   2   6   0      468.81      498.46     12.52 o 
   3   6   0      238.98      257.33      9.14 o 
   4   6   0        7.99       21.48      7.22 o 
   5   6   0      422.60      497.22     11.54 o 
   6   6   0     1180.15     1263.71     25.56 o 
   7   6   0      516.31      511.00     26.80 o 
   8   6   0       23.07       24.25      6.86 o 
   9   6   0      321.43      313.67     14.34 o 
  10   6   0        4.98        9.58      7.55 o 
   1   7   0      687.87      627.52     18.98 o 
   2   7   0     2802.90     2722.38    118.05 o 
   3   7   0     2412.26     2318.46     48.46 o 
   4   7   0        8.02       18.81      7.73 o 
   5   7   0        6.38       14.57      6.65 o 
   6   7   0       32.24       32.59      6.24 o 
   7   7   0      155.50      144.89      8.99 o 
   8   7   0       63.43       61.74      7.60 o 
   9   7   0       30.50       34.40      7.84 o 
  10   7   0      941.32      913.73     37.66 o 
   0   8   0     2666.89     2796.60     55.61 o 
   1   8   0      460.00      546.45     17.17 o 
   2   8   0     5828.93     5635.46    187.58 o 
   3   8   0     2442.71     2539.10     48.42 o 
   4   8   0      136.46      195.01      8.48 o 
   5   8   0      174.74      171.64      8.73 o 
   6   8   0      391.30      377.57     16.91 o 
   7   8   0       16.16       16.22      8.27 o 
   8   8   0       23.87       23.84      7.41 o 
   9   8   0        7.36       11.72      7.05 o 
   1   9   0      760.37      784.28     27.32 o 
   2   9   0     4386.99     4557.41    224.30 o 
   3   9   0        0.08       -0.30      9.77 o 
   4   9   0       66.52       55.89     11.98 o 
   5   9   0      501.12      480.33     11.61 o 
   6   9   0      237.87      268.03     11.14 o 
   7   9   0      104.86       95.23      6.95 o 
   8   9   0      693.97      685.24     35.87 o 
   9   9   0       31.82       36.76      8.24 o 
   0  10   0     6019.17     5963.76    197.77 o 
   1  10   0      363.99      328.23     12.43 o 
   2  10   0      803.51      727.91     32.18 o 
   3  10   0      508.84      472.29     12.86 o 
   4  10   0      205.80      204.81     11.09 o 
   5  10   0     1204.01     1281.39     60.62 o 
   6  10   0     1319.49     1210.76     43.93 o 
   7  10   0       76.14       82.67      8.79 o 
   8  10   0      274.14      259.74     17.01 o 
   9  10   0       44.35       32.72      8.62 o 
   1  11   0      215.48      230.25      9.73 o 
   2  11   0        4.72       11.20      7.13 o 
   3  11   0        8.86        7.52      7.39 o 
   4  11   0       10.95       14.09      8.33 o 
   5  11   0      982.35      979.23     25.31 o 
   6  11   0      237.70      247.36      9.67 o 
   7  11   0        5.59        7.61      8.58 o 
   8  11   0      382.95      372.02     20.75 o 
   0  12   0     1981.00     2134.64    124.45 o 
   1  12   0       91.43      100.24      8.98 o 
   2  12   0        6.98        4.50      7.13 o 
   3  12   0      520.39      489.34     22.87 o 
   4  12   0      753.14      756.04     45.56 o 
   5  12   0      465.44      454.77     15.74 o 
   6  12   0       10.21       13.16      8.72 o 
   7  12   0        8.69       12.36      8.29 o 
   8  12   0      161.02      153.11      9.51 o 
   1  13   0      252.15      255.54     18.03 o 
   2  13   0        7.74        6.38      6.52 o 
   3  13   0      120.82      128.90      7.97 o 
   4  13   0      603.90      624.11     28.33 o 
   5  13   0        3.56        1.59      8.46 o 
   6  13   0      357.91      392.86     14.28 o 
   7  13   0      446.53      440.95     24.42 o 
   8  13   0      161.64      153.13     12.05 o 
   0  14   0       80.56       81.48     13.02 o 
   1  14   0       65.32       74.56      7.50 o 
   2  14   0       39.06       32.72      7.56 o 
   3  14   0       21.29       27.82      7.75 o 
   4  14   0      298.75      292.93     13.66 o 
   5  14   0      219.83      242.36     11.36 o 
   6  14   0      118.93      147.57      9.74 o 
   7  14   0      109.06       94.40     10.30 o 
   1  15   0      392.47      388.71     31.10 o 
   2  15   0      217.11      211.73      9.91 o 
   3  15   0      105.81      114.27      7.64 o 
   4  15   0      710.07      684.61     35.54 o 
   5  15   0        1.46        7.21      7.61 o 
   6  15   0      334.65      361.10     15.53 o 
   7  15   0        0.19        8.87     11.20 o 
   0  16   0       50.99       44.54     11.39 o 
   1  16   0       12.86       24.53      8.37 o 
   2  16   0        0.30        3.95      8.64 o 
   3  16   0        4.68        1.18      9.61 o 
   4  16   0      121.16      121.14      8.60 o 
   5  16   0      121.19      112.43     10.11 o 
   6  16   0       61.39       75.84     10.63 o 
   1  17   0       27.42       30.13      7.64 o 
   2  17   0      352.60      307.41     20.21 o 
   3  17   0       62.14       74.32     10.07 o 
   4  17   0       41.99       53.91      8.87 o 
   5  17   0      412.49      437.48     24.14 o 
   0  18   0      194.53      209.83     31.55 o 
   1  18   0       79.57       91.96      9.25 o 
   2  18   0        3.45       10.70      8.55 o 
   3  18   0       78.18       87.25     10.04 o 
   4  18   0       65.28       72.58     10.99 o 
   1  19   0       35.86       29.26      8.71 o 
   2  19   0       31.87       28.93      9.75 o 
   3  19   0      458.19      430.83     32.89 o 
  -9   0   1       48.52       40.32      9.33 o 
  -7   0   1     1332.92     1372.74     73.77 o 
  -5   0   1      297.06      204.15     12.27 o 
  -3   0   1     2353.90     2333.47    154.65 o 
   3   0   1      248.29      277.56     30.61 o 
   5   0   1      795.98     1000.50     68.25 o 
   7   0   1      632.29      725.97     65.57 o 
   9   0   1      740.17      770.77     72.12 o 
 -10   1   1       93.42       84.11      7.36 o 
  -9   1   1        7.27       16.53      6.85 o 
  -8   1   1      350.31      360.71     14.48 o 
  -7   1   1        5.45       11.06      6.73 o 
  -6   1   1      247.19      265.06      9.54 o 
  -5   1   1     1132.73     1098.91     12.56 o 
  -4   1   1     1389.36     1372.18     36.74 o 
  -3   1   1     3345.25     3096.93    112.06 o 
  -2   1   1     4173.94     3878.26    101.27 o 
   2   1   1      155.60      149.59      9.65 o 
   3   1   1      257.58      297.94     16.60 o 
   4   1   1     4680.66     4665.53    244.62 o 
   5   1   1     2094.38     1859.39    107.49 o 
   6   1   1      356.40      338.23     21.88 o 
   7   1   1      690.57      731.00     38.53 o 
   8   1   1      668.83      653.72     42.89 o 
   9   1   1        0.15        1.98      6.15 o 
  10   1   1       32.52       27.16      7.54 o 
 -10   2   1       54.75       43.23      6.43 o 
  -9   2   1      191.61      206.84     11.30 o 
  -8   2   1       27.06       26.10      6.02 o 
  -7   2   1      485.50      468.02     17.61 o 
  -6   2   1        0.23        6.29      6.84 o 
  -5   2   1     2076.89     2122.74     44.64 o 
  -4   2   1      175.83      229.65      8.85 o 
  -3   2   1      899.76      780.83     23.93 o 
  -2   2   1    21486.77    19022.15    438.78 o 
  -1   2   1     5040.73     4425.97     84.10 o 
   1   2   1       20.31       16.10     10.69 o 
   2   2   1      773.07      882.51     34.33 o 
   3   2   1      304.68      293.12     18.30 o 
   4   2   1     2313.73     2373.46    158.53 o 
   5   2   1      448.09      441.09     28.25 o 
   6   2   1     1743.23     1831.18    112.96 o 
   7   2   1      903.04      857.57     56.39 o 
   8   2   1      208.93      203.83     11.13 o 
   9   2   1        3.01        7.96      6.41 o 
  10   2   1        2.45       10.87      8.55 o 
 -10   3   1      272.22      275.36     14.22 o 
  -9   3   1        1.29       10.00      7.00 o 
  -8   3   1      118.52      119.19     13.62 o 
  -7   3   1      141.24      114.14      6.91 o 
  -6   3   1      678.47      651.71     19.95 o 
  -5   3   1      742.94      820.65     31.28 o 
  -4   3   1     1861.42     1658.97     44.59 o 
  -3   3   1        8.07       11.23      7.15 o 
  -2   3   1     6025.35     5527.28    115.55 o 
  -1   3   1      911.66      826.01     14.86 o 
   0   3   1     4513.27     4016.37    244.61 o 
   1   3   1     3923.01     3694.57     82.75 o 
   2   3   1     1278.11     1125.92     25.30 o 
   3   3   1      367.06      371.83     12.93 o 
   4   3   1      778.55      905.37     55.08 o 
   5   3   1      133.27      121.09      6.98 o 
   6   3   1       43.72       28.35      5.89 o 
   7   3   1      497.21      550.78     31.47 o 
   8   3   1     1101.86     1068.64     73.64 o 
   9   3   1      101.91      104.46      8.19 o 
  10   3   1      762.50      668.48     61.05 o 
 -10   4   1        1.24       13.26      7.89 o 
  -9   4   1       26.79       27.50      5.94 o 
  -8   4   1       39.23       40.78      7.24 o 
  -7   4   1       70.32       65.07      6.94 o 
  -6   4   1      395.77      459.92     19.01 o 
  -5   4   1      509.45      547.29     23.15 o 
  -4   4   1      807.71      733.37     26.52 o 
  -3   4   1      138.59      139.64     11.74 o 
  -2   4   1    10501.68     9318.80    288.02 o 
  -1   4   1     2234.14     1876.86    127.49 o 
   0   4   1    31094.65    29753.57   1974.90 o 
   1   4   1    19264.80    20112.71    437.28 o 
   2   4   1     4745.84     5025.33     88.64 o 
   3   4   1      156.92      152.57      7.99 o 
   4   4   1     4059.41     4031.12    196.45 o 
   5   4   1      224.09      261.30     10.91 o 
   6   4   1     1208.38     1118.03     54.34 o 
   7   4   1        6.18       16.01      6.64 o 
   8   4   1      618.90      600.49     35.31 o 
   9   4   1       22.28       17.97      7.00 o 
  10   4   1       22.58       20.26      9.26 o 
 -10   5   1      195.12      181.65     10.04 o 
  -9   5   1      647.67      658.98     29.24 o 
  -8   5   1      122.43      124.88      7.83 o 
  -7   5   1       15.15       21.88      7.03 o 
  -6   5   1     1195.53     1056.40     40.41 o 
  -5   5   1       34.04       44.63      7.56 o 
  -4   5   1     6389.74     6396.05    231.64 o 
  -3   5   1      272.13      209.87      9.94 o 
  -2   5   1      331.23      278.73      9.55 o 
  -1   5   1     6581.94     6119.69    168.98 o 
   0   5   1     2947.26     2689.47    107.88 o 
   1   5   1      393.44      403.80     13.64 o 
   2   5   1      273.64      282.85     10.23 o 
   3   5   1      114.60      129.06      7.36 o 
   4   5   1       53.86       47.46      6.64 o 
   5   5   1       58.28       78.49      6.92 o 
   6   5   1     2701.53     2728.68    137.19 o 
   7   5   1      110.23      112.79      7.51 o 
   8   5   1      769.80      756.69     44.25 o 
   9   5   1      226.09      224.35     12.73 o 
  10   5   1       16.07       19.62      7.29 o 
 -10   6   1        2.89        3.27      7.54 o 
  -9   6   1       78.57       75.27      7.63 o 
  -8   6   1       37.15       37.39      6.30 o 
  -7   6   1      587.21      582.48     20.77 o 
  -6   6   1      308.33      299.39     17.91 o 
  -5   6   1      924.93      843.84     30.45 o 
  -4   6   1      534.33      433.19     13.73 o 
  -3   6   1      353.60      333.88      8.50 o 
  -2   6   1     5929.47     5159.73    200.10 o 
  -1   6   1     1391.50     1264.04     56.98 o 
   0   6   1      370.64      348.83     15.79 o 
   1   6   1        2.81        1.72      8.32 o 
   2   6   1      328.96      335.98     10.71 o 
   3   6   1     5490.04     5464.06    263.39 o 
   4   6   1      741.82      718.34     31.70 o 
   5   6   1       15.88       17.60      6.31 o 
   6   6   1      798.74      753.08     25.32 o 
   7   6   1      688.23      707.43     33.83 o 
   8   6   1     1306.47     1252.05     70.51 o 
   9   6   1        2.58        4.16      6.64 o 
  10   6   1       33.29       22.19      8.33 o 
 -10   7   1      224.39      254.24     11.03 o 
  -9   7   1      214.15      216.04     10.26 o 
  -8   7   1      145.03      142.39      6.91 o 
  -7   7   1      352.53      325.04     12.35 o 
  -6   7   1       21.33       23.31      6.13 o 
  -5   7   1      505.64      511.96     14.16 o 
  -4   7   1     1696.74     1583.87     39.20 o 
  -3   7   1       71.28       92.76      8.02 o 
  -2   7   1     3254.91     3099.42    129.06 o 
  -1   7   1      527.03      471.96     16.61 o 
   0   7   1      760.95      834.51     28.74 o 
   1   7   1        5.15       13.72      9.32 o 
   2   7   1       22.77       16.27      8.52 o 
   3   7   1       81.04       59.27      6.68 o 
   4   7   1      459.10      424.23     15.61 o 
   5   7   1     1249.88     1229.64     49.58 o 
   6   7   1      889.10      885.89     40.60 o 
   7   7   1       79.53       69.43      6.18 o 
   8   7   1        6.39       14.95      7.02 o 
   9   7   1       28.45       32.53      8.14 o 
  -9   8   1       91.12       93.72      7.10 o 
  -8   8   1      190.82      202.63      7.48 o 
  -7   8   1      229.43      224.43      9.07 o 
  -6   8   1       64.32       63.13      6.90 o 
  -5   8   1     1768.75     1723.16     38.58 o 
  -4   8   1     2424.65     2240.28     49.22 o 
  -3   8   1      158.56      129.95      8.78 o 
  -2   8   1      161.19      193.16      8.06 o 
  -1   8   1       31.63       40.27      7.92 o 
   0   8   1      113.09      119.08      8.37 o 
   1   8   1       95.63      116.14      9.75 o 
   2   8   1      965.36     1045.90     21.35 o 
   3   8   1      545.26      665.76     24.49 o 
   4   8   1      103.65       91.51      8.42 o 
   5   8   1      104.66      107.38      7.45 o 
   6   8   1      246.53      229.21     11.58 o 
   7   8   1      217.62      200.17     11.45 o 
   8   8   1       24.84       25.40      7.16 o 
   9   8   1      331.81      324.77     16.49 o 
  -9   9   1        1.90        6.92      7.98 o 
  -8   9   1        0.21        8.21      7.26 o 
  -7   9   1       94.98       87.87      7.72 o 
  -6   9   1      188.52      205.02     11.99 o 
  -5   9   1      497.90      495.58     11.62 o 
  -4   9   1        8.96        3.14      7.72 o 
  -3   9   1        0.80        7.58      8.23 o 
  -2   9   1     1418.94     1333.50     58.19 o 
  -1   9   1       64.10      100.51      7.96 o 
   0   9   1      495.00      515.62     23.49 o 
   1   9   1     2580.08     2695.62    142.08 o 
   2   9   1      538.85      569.57     15.97 o 
   3   9   1      474.77      481.26     18.55 o 
   4   9   1     1229.49     1195.97     43.95 o 
   5   9   1      391.44      379.49     15.82 o 
   6   9   1      158.23      175.80      7.84 o 
   7   9   1      306.43      317.62     16.77 o 
   8   9   1        6.91       13.48      7.46 o 
   9   9   1       42.31       44.14      9.28 o 
  -9  10   1       71.25       83.08      7.89 o 
  -8  10   1       50.58       57.65      7.73 o 
  -7  10   1      299.69      301.26     11.71 o 
  -6  10   1     2307.49     2300.24    102.68 o 
  -5  10   1      298.07      295.30      9.82 o 
  -4  10   1       49.05       56.25      7.46 o 
  -3  10   1     1812.94     1553.67     72.24 o 
  -2  10   1     1395.01     1358.04     38.56 o 
  -1  10   1      349.80      431.49     25.26 o 
   0  10   1     1943.74     2185.33     92.37 o 
   1  10   1      286.26      308.35     18.12 o 
   2  10   1      703.15      828.70     18.32 o 
   3  10   1      127.24      164.14     10.33 o 
   4  10   1        8.24        9.77      8.91 o 
   5  10   1      369.52      361.80     14.18 o 
   6  10   1        0.78        0.59      7.93 o 
   7  10   1      195.34      203.73      8.19 o 
   8  10   1      139.52      132.61     10.72 o 
   9  10   1      195.68      191.61     10.08 o 
  -8  11   1      122.28      116.44      8.72 o 
  -7  11   1        1.78        3.52      8.49 o 
  -6  11   1      121.93      125.74      9.70 o 
  -5  11   1      139.78      141.90      8.55 o 
  -4  11   1     2346.35     2399.26     59.07 o 
  -3  11   1      663.20      653.06     18.74 o 
  -2  11   1        0.39        5.14      6.75 o 
  -1  11   1      950.21      948.34     53.03 o 
   0  11   1      716.91      712.80     32.81 o 
   1  11   1      188.70      183.90     12.34 o 
   2  11   1      587.70      583.12     25.23 o 
   3  11   1        0.08        8.16      7.93 o 
   4  11   1       22.14       17.87      8.63 o 
   5  11   1      449.24      507.59     18.83 o 
   6  11   1      105.59      108.35      7.73 o 
   7  11   1      123.33      132.28     11.02 o 
   8  11   1      443.17      435.36     21.86 o 
  -8  12   1      128.11      147.41      8.85 o 
  -7  12   1      248.51      255.10     10.34 o 
  -6  12   1      101.97       86.47      8.40 o 
  -5  12   1      193.43      179.91      9.11 o 
  -4  12   1      279.34      257.29      9.00 o 
  -3  12   1      382.77      377.10     13.44 o 
  -2  12   1     1343.94     1350.91     28.32 o 
  -1  12   1     2713.06     2856.80    170.68 o 
   0  12   1        1.79        6.06      8.04 o 
   1  12   1      368.78      362.13     21.18 o 
   2  12   1       72.15       46.38      6.92 o 
   3  12   1      730.83      715.91     44.44 o 
   4  12   1        9.36       15.66     10.34 o 
   5  12   1      161.27      145.55     12.36 o 
   6  12   1     1115.78     1127.26     66.08 o 
   7  12   1       63.48       77.35      8.10 o 
   8  12   1        0.03       22.07      8.89 o 
  -8  13   1      114.98      106.15     10.59 o 
  -7  13   1      521.33      517.45     11.34 o 
  -6  13   1      252.85      292.15     10.13 o 
  -5  13   1       58.55       68.78      7.73 o 
  -4  13   1     1182.40     1145.37     38.86 o 
  -3  13   1       59.49       54.19      7.21 o 
  -2  13   1      816.82      855.30     34.28 o 
  -1  13   1       12.32       20.22      7.86 o 
   0  13   1      296.02      310.29     13.90 o 
   1  13   1       85.09       97.50      8.81 o 
   2  13   1      139.49      132.42      7.85 o 
   3  13   1        0.33        5.85      7.87 o 
   4  13   1        8.84       12.28      7.65 o 
   5  13   1       15.73       11.41      7.69 o 
   6  13   1       96.47      112.94     10.54 o 
   7  13   1       40.42       42.93     15.19 o 
   8  13   1      368.88      405.38     38.56 o 
  -7  14   1      259.50      221.95      9.71 o 
  -6  14   1      255.70      254.97     11.51 o 
  -5  14   1        2.12        1.75      8.89 o 
  -4  14   1      159.49      169.97      7.14 o 
  -3  14   1      639.19      622.11     31.20 o 
  -2  14   1       46.04       49.86      8.50 o 
  -1  14   1       24.65       36.86      7.94 o 
   0  14   1      100.46      108.69      9.05 o 
   1  14   1     1057.09     1031.24     64.96 o 
   2  14   1        1.82        8.11      7.07 o 
   3  14   1     1050.65     1018.40     61.21 o 
   4  14   1      245.62      245.35     11.69 o 
   5  14   1        3.58       17.70      8.76 o 
   6  14   1       49.00       66.96     11.49 o 
   7  14   1        9.02       17.79     11.38 o 
  -7  15   1      532.16      515.02     20.23 o 
  -6  15   1      262.85      273.55     14.83 o 
  -5  15   1       99.92      101.79      7.85 o 
  -4  15   1        7.82       13.23      7.35 o 
  -3  15   1      204.91      203.46      9.51 o 
  -2  15   1      409.18      380.60     11.02 o 
  -1  15   1      317.08      348.77     23.94 o 
   0  15   1      343.35      342.87     21.62 o 
   1  15   1       92.24       94.54      8.61 o 
   2  15   1      321.22      349.55     17.77 o 
   3  15   1        4.33        5.57      8.18 o 
   4  15   1        6.59       12.17      8.89 o 
   5  15   1      177.04      179.64     15.37 o 
   6  15   1      100.81      107.87     11.41 o 
   7  15   1      167.35      137.26     13.77 o 
  -6  16   1       28.02       32.43      9.34 o 
  -5  16   1       59.48       59.08      9.30 o 
  -4  16   1        0.08        8.77      7.68 o 
  -3  16   1       65.99       57.92      8.84 o 
  -2  16   1      124.36      123.28      8.79 o 
  -1  16   1       55.74       54.30      8.01 o 
   0  16   1       62.78       77.38      8.84 o 
   1  16   1      790.47      805.10     66.05 o 
   2  16   1       31.32       27.18      7.87 o 
   3  16   1      755.16      714.65     37.42 o 
   4  16   1      102.29       82.66      8.37 o 
   5  16   1       50.62       46.16      9.63 o 
   6  16   1       76.91       84.87     12.15 o 
  -5  17   1      453.42      422.27     14.91 o 
  -4  17   1       30.11       36.23      8.56 o 
  -3  17   1        2.96       12.41      9.64 o 
  -2  17   1      100.91       97.69      9.13 o 
  -1  17   1      161.32      159.44      8.82 o 
   0  17   1      409.56      408.21     27.85 o 
   1  17   1      116.39      107.27     10.22 o 
   2  17   1      293.35      282.56     20.12 o 
   3  17   1      183.99      177.93     14.41 o 
   4  17   1      673.32      683.98     42.19 o 
   5  17   1        4.91       12.96     10.22 o 
  -4  18   1        6.73        3.06      8.61 o 
  -3  18   1       18.75       22.08      8.96 o 
  -2  18   1      218.16      202.81     13.72 o 
  -1  18   1        4.61        7.98      8.48 o 
   0  18   1        2.52       13.99      9.06 o 
   1  18   1      477.05      460.84     41.10 o 
   2  18   1       18.34       23.03      9.26 o 
   3  18   1       34.68       38.71     10.28 o 
   4  18   1       27.08       21.84      9.71 o 
  -3  19   1        9.21        7.43     10.50 o 
  -2  19   1        5.21       15.07      9.82 o 
  -1  19   1       33.02       36.15      9.02 o 
   0  19   1      341.10      320.98     23.82 o 
   1  19   1       16.48       17.97      9.52 o 
   2  19   1      608.09      570.82     27.33 o 
   3  19   1      150.61      130.98     11.92 o 
 -10   0   2        0.82       23.42     10.60 o 
  -8   0   2     1147.09     1129.48     60.58 o 
  -6   0   2       18.40       52.57      8.86 o 
  -4   0   2     3546.59     3844.84     81.39 o 
  -2   0   2     2206.20     1997.11     81.54 o 
   2   0   2     6388.47     6769.86     95.24 o 
   4   0   2     4655.77     4714.15    411.86 o 
   6   0   2     2340.55     2345.50    214.58 o 
   8   0   2        2.12        2.73      8.93 o 
  10   0   2        1.27       14.20      9.56 o 
 -10   1   2        0.08       10.33      6.79 o 
  -9   1   2        6.32        8.05      6.51 o 
  -8   1   2     2177.26     2198.77     61.88 o 
  -7   1   2       95.98       81.05      6.59 o 
  -6   1   2     2346.86     2144.96     28.72 o 
  -5   1   2      529.82      511.39     12.67 o 
  -4   1   2     1873.42     1944.98     27.98 o 
  -3   1   2      157.41      135.17      7.78 o 
  -2   1   2      785.86      728.02     13.08 o 
  -1   1   2      395.90      330.68     10.85 o 
   0   1   2       73.87       79.53      9.20 o 
   1   1   2      505.85      448.79     13.69 o 
   2   1   2        8.65       10.27      8.48 o 
   3   1   2       28.88       12.72      7.96 o 
   4   1   2      370.95      360.08     15.66 o 
   5   1   2      167.70      170.32      9.27 o 
   6   1   2      144.84      160.56      9.62 o 
   7   1   2      409.87      414.27     23.59 o 
   8   1   2       21.59       18.83      5.96 o 
   9   1   2      264.81      270.64     18.82 o 
  10   1   2       16.34       20.42      7.19 o 
 -10   2   2      149.63      134.22      7.04 o 
  -9   2   2       12.30       24.44      6.83 o 
  -8   2   2       38.18       45.98      7.01 o 
  -7   2   2      693.83      662.50     24.79 o 
  -6   2   2      450.15      488.15     10.20 o 
  -5   2   2      673.77      684.53      9.27 o 
  -4   2   2      374.59      440.45     10.33 o 
  -3   2   2      144.51      147.41      8.08 o 
  -2   2   2        5.26        5.86      9.07 o 
  -1   2   2      813.53      726.58     12.05 o 
   0   2   2      835.64      704.20     15.06 o 
   1   2   2      134.00      118.15     10.87 o 
   2   2   2     2892.01     2600.91     88.29 o 
   3   2   2     4646.06     4931.52    160.53 o 
   4   2   2     3080.72     3292.30    163.45 o 
   5   2   2      205.16      216.32     15.10 o 
   6   2   2     1802.28     1896.97    105.65 o 
   7   2   2      510.27      548.11     35.55 o 
   8   2   2       54.69       46.00      6.82 o 
   9   2   2      248.08      230.21     18.27 o 
  10   2   2       14.88       19.88      6.44 o 
 -10   3   2       33.04       25.65      6.66 o 
  -9   3   2      140.16      138.01      6.74 o 
  -8   3   2      258.93      261.15     14.37 o 
  -7   3   2      359.37      353.53      8.04 o 
  -6   3   2     2022.48     2069.22     39.01 o 
  -5   3   2        0.53        4.83      5.61 o 
  -4   3   2      146.32      167.74      7.61 o 
  -3   3   2       61.40       67.71      7.54 o 
  -2   3   2      964.99      913.13     31.54 o 
  -1   3   2     2780.63     2528.31     64.18 o 
   0   3   2     1203.34     1118.68     30.17 o 
   1   3   2    24520.23    24787.46    205.01 o 
   2   3   2      889.63      881.24     40.97 o 
   3   3   2     1405.76     1357.20     32.68 o 
   4   3   2       50.89       61.13      7.12 o 
   5   3   2      423.47      351.88     17.60 o 
   6   3   2      126.81      122.87      7.28 o 
   7   3   2       72.30       85.85      6.98 o 
   8   3   2      148.31      145.38      8.37 o 
   9   3   2      262.25      269.92     17.44 o 
  10   3   2        2.52        5.65      6.50 o 
 -10   4   2       90.61       83.87      7.47 o 
  -9   4   2     1355.51     1342.37     55.86 o 
  -8   4   2       56.38       55.77      6.37 o 
  -7   4   2       71.42       72.99      7.20 o 
  -6   4   2       46.56       41.64      6.15 o 
  -5   4   2      696.15      638.65     12.92 o 
  -4   4   2      346.94      352.36      9.85 o 
  -3   4   2     4322.77     4297.48     71.14 o 
  -2   4   2     5061.12     5021.51     81.97 o 
  -1   4   2      731.65      732.95     14.44 o 
   0   4   2       46.50       69.92     11.19 o 
   1   4   2     7438.14     7860.28    391.95 o 
   2   4   2     1015.38     1137.82     38.58 o 
   3   4   2      152.77      129.23      8.47 o 
   4   4   2     1533.65     1553.61     65.28 o 
   5   4   2       28.80       38.84      6.61 o 
   6   4   2      931.38      998.93     54.84 o 
   7   4   2      134.88      141.35      6.77 o 
   8   4   2      192.00      190.01      8.79 o 
   9   4   2       22.42       28.36      7.41 o 
  10   4   2       12.92       18.63      7.03 o 
 -10   5   2       75.71       73.10      7.55 o 
  -9   5   2      527.80      519.10     18.07 o 
  -8   5   2       23.46       20.13      5.97 o 
  -7   5   2      216.34      226.25      9.61 o 
  -6   5   2      292.85      296.21     11.91 o 
  -5   5   2       10.82       20.09      7.20 o 
  -4   5   2      886.96      906.99     14.80 o 
  -3   5   2      255.09      283.33      8.01 o 
  -2   5   2     4686.52     4548.95    150.17 o 
  -1   5   2     3210.36     3100.65    111.16 o 
   0   5   2     4501.25     4558.65    265.64 o 
   1   5   2      535.03      644.16     25.82 o 
   2   5   2      564.22      632.48     17.18 o 
   3   5   2     6237.75     6307.41    145.38 o 
   4   5   2      464.83      539.87     16.74 o 
   5   5   2     3013.34     2812.31    112.05 o 
   6   5   2      306.24      296.46     12.73 o 
   7   5   2       42.97       41.01      6.54 o 
   8   5   2      227.33      204.88     10.39 o 
   9   5   2       49.24       44.98      6.64 o 
  10   5   2       39.22       37.21      7.31 o 
 -10   6   2       80.31       76.23      7.69 o 
  -9   6   2       25.63       30.47      6.96 o 
  -8   6   2      527.91      513.76     20.81 o 
  -7   6   2      924.84      916.00     37.09 o 
  -6   6   2       66.84       78.19      6.99 o 
  -5   6   2     2454.04     2379.92     99.79 o 
  -4   6   2      811.91      774.59     31.86 o 
  -3   6   2     2203.01     1857.80     65.73 o 
  -2   6   2     1030.26      928.75     57.66 o 
  -1   6   2     4329.69     3898.82    192.23 o 
   0   6   2     4116.34     4476.95    300.96 o 
   1   6   2     4874.06     5361.29    255.06 o 
   2   6   2     2873.81     2905.63    100.97 o 
   3   6   2      785.68     1004.47     13.57 o 
   4   6   2     2034.53     2077.92     85.07 o 
   5   6   2       68.61       62.32      6.68 o 
   6   6   2        7.12       12.48      6.22 o 
   7   6   2      218.25      215.88     10.94 o 
   8   6   2        9.45       17.82      6.12 o 
   9   6   2        5.84        5.80      6.56 o 
  10   6   2       23.43       21.76      8.36 o 
  -9   7   2      105.90      123.20      7.05 o 
  -8   7   2      313.24      315.88      8.64 o 
  -7   7   2      319.65      302.88     11.41 o 
  -6   7   2     1563.02     1612.20     47.97 o 
  -5   7   2     3224.65     3171.47    105.84 o 
  -4   7   2       31.82       21.23      6.56 o 
  -3   7   2     1446.83     1451.38     24.05 o 
  -2   7   2        1.88        8.22      7.68 o 
  -1   7   2      328.11      371.51     15.71 o 
   0   7   2       69.88       60.83      8.62 o 
   1   7   2     2699.29     2759.97    115.79 o 
   2   7   2     1456.68     1511.10     63.17 o 
   3   7   2     1251.73     1243.10     14.01 o 
   4   7   2        0.37        4.77      7.73 o 
   5   7   2      129.24      138.52      9.00 o 
   6   7   2      241.94      212.35      9.63 o 
   7   7   2      790.69      779.36     31.99 o 
   8   7   2      713.59      722.83     24.09 o 
   9   7   2      257.71      232.69     10.12 o 
  -9   8   2        1.69        4.82      7.72 o 
  -8   8   2      135.00      144.89      8.63 o 
  -7   8   2      106.75      112.64      6.43 o 
  -6   8   2       14.19       23.10      7.25 o 
  -5   8   2     1986.38     1862.50     42.49 o 
  -4   8   2      662.74      633.52     12.95 o 
  -3   8   2      221.92      234.96      9.71 o 
  -2   8   2     1720.67     1612.08     39.22 o 
  -1   8   2       48.09       34.47      9.42 o 
   0   8   2     1017.69     1050.78     61.58 o 
   1   8   2      471.62      475.14     23.62 o 
   2   8   2     1420.02     1495.26     73.12 o 
   3   8   2      379.18      384.59     14.18 o 
   4   8   2     3570.86     3952.22    177.58 o 
   5   8   2      327.43      313.17     15.50 o 
   6   8   2      365.42      342.34     12.20 o 
   7   8   2       92.82       82.38      7.00 o 
   8   8   2       70.90       59.97      7.59 o 
   9   8   2       97.66       99.89      8.00 o 
  -9   9   2      341.72      365.66     17.35 o 
  -8   9   2        0.59       10.30      7.39 o 
  -7   9   2      220.84      220.98      8.51 o 
  -6   9   2     3265.88     2957.76    136.48 o 
  -5   9   2      763.53      748.60     12.83 o 
  -4   9   2      360.99      332.41     14.52 o 
  -3   9   2       21.24       22.48      7.04 o 
  -2   9   2        1.56        4.76      6.54 o 
  -1   9   2      646.19      751.73     40.22 o 
   0   9   2        0.85        6.92      7.62 o 
   1   9   2     4457.59     4728.64    273.15 o 
   2   9   2      368.04      362.69     11.76 o 
   3   9   2       15.46       18.77      8.45 o 
   4   9   2        2.94        7.30      9.39 o 
   5   9   2       61.91       62.70      7.96 o 
   6   9   2      138.92      148.43      7.73 o 
   7   9   2        2.96        5.56      6.31 o 
   8   9   2        2.75       11.72      7.72 o 
   9   9   2      155.97      152.59      9.10 o 
  -9  10   2      173.83      162.64     10.39 o 
  -8  10   2       68.41       71.81      8.15 o 
  -7  10   2       17.86       25.91      8.78 o 
  -6  10   2       30.33       32.89      7.28 o 
  -5  10   2      234.94      214.53      8.96 o 
  -4  10   2      744.93      674.20     23.16 o 
  -3  10   2      772.80      706.40     19.86 o 
  -2  10   2     1241.26     1164.09     42.81 o 
  -1  10   2      193.93      215.00     11.70 o 
   0  10   2      971.33      987.39     61.95 o 
   1  10   2      678.86      734.47     54.72 o 
   2  10   2      556.70      562.91     22.03 o 
   3  10   2       80.66       77.26      8.75 o 
   4  10   2     1792.72     1879.29     88.73 o 
   5  10   2      222.01      243.78     13.67 o 
   6  10   2      774.23      840.44     32.69 o 
   7  10   2      170.17      184.24     11.14 o 
   8  10   2       16.44       22.52      8.60 o 
   9  10   2      285.76      330.21     16.87 o 
  -8  11   2      701.75      679.87     34.03 o 
  -7  11   2       14.07       27.75      7.59 o 
  -6  11   2        1.98        6.37      7.45 o 
  -5  11   2       24.48       21.87      7.94 o 
  -4  11   2        1.95       12.25      8.52 o 
  -3  11   2      425.55      352.41      9.42 o 
  -2  11   2     2464.66     2429.10     92.82 o 
  -1  11   2      247.34      242.57     12.89 o 
   0  11   2      262.72      344.30     16.80 o 
   1  11   2      357.80      341.88     21.03 o 
   2  11   2      210.88      230.01     10.89 o 
   3  11   2      196.62      219.28      9.42 o 
   4  11   2      139.72      183.71     10.27 o 
   5  11   2      108.53      121.43      8.19 o 
   6  11   2       36.59       39.74      8.45 o 
   7  11   2       28.60       22.01      9.50 o 
   8  11   2      528.77      505.41     16.31 o 
  -8  12   2      132.82      122.08      8.40 o 
  -7  12   2      688.23      707.16     11.80 o 
  -6  12   2      613.17      623.21     10.52 o 
  -5  12   2       78.36       84.29      8.17 o 
  -4  12   2      438.94      424.20     11.75 o 
  -3  12   2     1100.80     1025.69     48.81 o 
  -2  12   2     1753.36     1723.35     63.41 o 
  -1  12   2      295.99      310.43     13.53 o 
   0  12   2      556.02      641.07     44.57 o 
   1  12   2      483.91      521.88     31.33 o 
   2  12   2      331.85      317.44     17.08 o 
   3  12   2        0.19       -0.20      9.08 o 
   4  12   2      260.75      262.63     13.02 o 
   5  12   2      218.19      217.36     25.01 o 
   6  12   2       22.35       40.43     13.02 o 
   7  12   2      339.64      390.47     15.48 o 
   8  12   2        4.61        6.45     11.59 o 
  -8  13   2      626.37      600.85     25.06 o 
  -7  13   2        1.86        8.33      7.60 o 
  -6  13   2      318.41      288.42      9.09 o 
  -5  13   2      682.92      709.02     20.85 o 
  -4  13   2       51.89       50.83      7.18 o 
  -3  13   2        0.36       11.51      8.31 o 
  -2  13   2      173.97      161.39      9.00 o 
  -1  13   2      101.78      100.99      8.12 o 
   0  13   2      735.58      822.21     44.42 o 
   1  13   2       15.11       17.84      7.71 o 
   2  13   2       65.32       62.86      7.53 o 
   3  13   2      889.10      976.99     34.26 o 
   4  13   2        0.25       -3.80      8.88 o 
   5  13   2      118.36      115.25     11.03 o 
   6  13   2      602.03      616.01     14.68 o 
   7  13   2      294.43      258.59     48.29 o 
  -7  14   2      176.37      179.00     10.52 o 
  -6  14   2      103.48       98.33      9.47 o 
  -5  14   2       20.36       29.00      7.55 o 
  -4  14   2     1881.12     1736.47     55.93 o 
  -3  14   2      338.79      328.79      9.73 o 
  -2  14   2     2843.30     2822.92    170.01 o 
  -1  14   2     2095.45     2154.09     90.66 o 
   0  14   2        2.07        6.99      8.06 o 
   1  14   2        5.95       13.83      7.92 o 
   2  14   2        1.48        4.30      7.25 o 
   3  14   2       28.10       21.43      9.52 o 
   4  14   2      156.90      145.52     12.02 o 
   5  14   2       44.09       43.60     12.50 o 
   6  14   2        2.09        6.98     15.00 o 
   7  14   2      167.38      195.47     15.28 o 
  -6  15   2        9.52       22.75      7.71 o 
  -5  15   2        5.67       12.24      7.36 o 
  -4  15   2      477.14      494.66     20.13 o 
  -3  15   2      194.64      213.45      8.39 o 
  -2  15   2       21.51       21.06      8.28 o 
  -1  15   2      166.74      179.90      8.96 o 
   0  15   2      823.73      888.64     53.54 o 
   1  15   2     1052.12     1126.35     58.65 o 
   2  15   2      229.05      221.22     11.54 o 
   3  15   2      162.01      176.39     10.39 o 
   4  15   2       82.74       88.32      9.52 o 
   5  15   2      218.59      237.96     16.33 o 
   6  15   2      429.94      445.10     29.49 o 
  -6  16   2      192.59      201.54     10.61 o 
  -5  16   2      615.63      587.62     28.51 o 
  -4  16   2      610.47      572.07     28.15 o 
  -3  16   2       97.00      126.56     10.09 o 
  -2  16   2      250.76      255.79      9.71 o 
  -1  16   2        0.50        2.49      8.11 o 
   0  16   2      333.59      352.22     14.95 o 
   1  16   2       17.36       17.43      8.10 o 
   2  16   2       53.43       67.95      7.87 o 
   3  16   2      107.83      104.13      8.63 o 
   4  16   2      492.57      464.52     24.89 o 
   5  16   2       85.81       75.30     13.32 o 
   6  16   2      293.43      294.34     13.22 o 
  -5  17   2      143.74      171.80     10.83 o 
  -4  17   2      125.70       99.49     11.24 o 
  -3  17   2       46.54       38.85     10.06 o 
  -2  17   2        0.53        4.11      9.60 o 
  -1  17   2      573.95      568.38     21.40 o 
   0  17   2      198.12      190.43      9.80 o 
   1  17   2      553.33      556.40     25.82 o 
   2  17   2       55.70       56.88      9.49 o 
   3  17   2        0.06        1.42      8.46 o 
   4  17   2        3.35       11.32      9.75 o 
   5  17   2      250.92      224.09     15.71 o 
  -4  18   2       44.79       49.74     10.36 o 
  -3  18   2      347.23      328.32     16.68 o 
  -2  18   2       51.73       32.46     10.03 o 
  -1  18   2      123.44      135.22      9.68 o 
   0  18   2        4.30       11.94      9.05 o 
   1  18   2       85.85       85.00      8.70 o 
   2  18   2       16.69       20.16      8.90 o 
   3  18   2       29.00       30.20      9.67 o 
   4  18   2      168.34      171.90     10.07 o 
  -3  19   2       12.87        2.33     12.81 o 
  -2  19   2       68.63       68.42      9.92 o 
  -1  19   2      405.17      383.36     22.64 o 
   0  19   2      275.36      240.34     12.22 o 
   1  19   2      156.34      151.14     11.67 o 
   2  19   2       31.85       30.51      9.25 o 
  -9   0   3       16.24       25.07      9.14 o 
  -7   0   3      265.74      292.70     11.14 o 
  -5   0   3      278.45      382.87     11.61 o 
  -3   0   3      321.47      271.42     12.66 o 
  -1   0   3    22037.02    20321.56    239.01 o 
   1   0   3     3709.21     3275.45     76.34 o 
   3   0   3     1257.03     1183.22     55.95 o 
   5   0   3       22.29       41.99      9.73 o 
   7   0   3     1021.25     1177.57    113.27 o 
   9   0   3     1018.36      963.68     80.78 o 
 -10   1   3        4.26       16.47      7.48 o 
  -9   1   3     1055.20      983.06     37.44 o 
  -8   1   3      402.09      368.67      8.14 o 
  -7   1   3      192.77      221.77      7.47 o 
  -6   1   3      404.12      454.13      8.65 o 
  -5   1   3        4.99       -0.77      6.31 o 
  -4   1   3       53.44       71.50      7.41 o 
  -3   1   3      685.89      786.69     28.70 o 
  -2   1   3     7037.33     6857.16    153.42 o 
  -1   1   3     2140.31     2056.10     22.64 o 
   0   1   3      109.89      112.06      8.98 o 
   1   1   3      530.28      560.18     13.89 o 
   2   1   3       57.45       43.61     10.18 o 
   3   1   3     1650.61     1635.41     52.20 o 
   4   1   3        2.22        4.34      6.82 o 
   5   1   3       15.79       15.49      6.95 o 
   6   1   3        0.51        4.71      6.34 o 
   7   1   3     2523.61     2598.91    153.02 o 
   8   1   3        0.02        2.24      5.96 o 
   9   1   3      957.57      943.72     52.26 o 
  10   1   3        0.50       12.19      7.93 o 
 -10   2   3      408.37      427.82     25.13 o 
  -9   2   3        0.11        2.11      6.32 o 
  -8   2   3        0.72        4.48      7.00 o 
  -7   2   3      395.27      399.27     12.14 o 
  -6   2   3       23.69       28.09      6.78 o 
  -5   2   3        1.91        6.96      5.86 o 
  -4   2   3        0.64        0.46      6.42 o 
  -3   2   3     3856.38     3964.06     97.14 o 
  -2   2   3       22.17       20.60      7.76 o 
  -1   2   3     6511.42     6013.92    112.53 o 
   0   2   3      421.72      356.77     12.04 o 
   1   2   3     2797.99     2561.07     36.68 o 
   2   2   3     1133.89     1066.74     23.36 o 
   3   2   3      543.57      510.28     21.04 o 
   4   2   3      618.73      696.81     30.75 o 
   5   2   3      185.97      219.62     10.17 o 
   6   2   3        6.66       10.05      6.59 o 
   7   2   3       72.77       79.36      7.31 o 
   8   2   3      349.68      357.44     19.85 o 
   9   2   3      211.98      210.32     12.15 o 
  10   2   3      110.30      117.69      7.67 o 
 -10   3   3       14.90       16.76      6.94 o 
  -9   3   3        8.66        9.96      7.09 o 
  -8   3   3     1120.92     1107.96     40.84 o 
  -7   3   3     1217.28     1232.35     27.32 o 
  -6   3   3      622.14      671.88     13.27 o 
  -5   3   3      675.03      680.53      8.96 o 
  -4   3   3     1439.97     1502.17     40.96 o 
  -3   3   3      904.15      943.93     22.12 o 
  -2   3   3      668.32      597.29     16.61 o 
  -1   3   3        4.74        3.85      7.25 o 
   0   3   3     4950.80     4486.04     51.51 o 
   1   3   3     3304.04     2973.88     53.63 o 
   2   3   3     2508.29     2453.59     54.09 o 
   3   3   3      141.18      134.99      9.32 o 
   4   3   3      485.74      457.61      9.62 o 
   5   3   3       72.75       67.82      6.66 o 
   6   3   3      733.19      752.33     34.60 o 
   7   3   3        7.23        7.06      7.45 o 
   8   3   3        9.48       14.27      6.87 o 
   9   3   3     1228.02     1185.62     55.01 o 
  10   3   3        7.34       11.00      7.35 o 
 -10   4   3      637.17      602.57     27.20 o 
  -9   4   3      230.28      227.95     10.84 o 
  -8   4   3       22.92       29.99      6.27 o 
  -7   4   3        0.51       10.47      6.79 o 
  -6   4   3       71.47       72.97      6.51 o 
  -5   4   3        8.79       19.92      6.73 o 
  -4   4   3      125.31       90.81      6.73 o 
  -3   4   3       59.20       75.79      7.14 o 
  -2   4   3       18.10        8.22      6.79 o 
  -1   4   3     2359.93     2392.48     43.07 o 
   0   4   3     5363.95     5110.92     87.86 o 
   1   4   3     2921.35     3012.04     33.55 o 
   2   4   3     2105.28     2293.73     42.97 o 
   3   4   3       63.64       51.81      8.70 o 
   4   4   3      243.67      279.37      9.32 o 
   5   4   3        4.23       11.32      7.43 o 
   6   4   3      390.76      368.20     14.72 o 
   7   4   3        0.04        7.88      6.87 o 
   8   4   3       26.76       37.29      6.86 o 
   9   4   3        0.02       10.95      6.77 o 
  10   4   3      766.04      806.63     49.74 o 
 -10   5   3      111.80      111.98      7.55 o 
  -9   5   3        0.71        3.52      6.73 o 
  -8   5   3     1347.76     1390.74     45.74 o 
  -7   5   3      881.78      916.94     31.08 o 
  -6   5   3        4.18        7.50      6.29 o 
  -5   5   3       93.06      110.30      7.00 o 
  -4   5   3      306.33      307.94      7.93 o 
  -3   5   3      879.32      843.51     23.34 o 
  -2   5   3     2202.11     1963.12     35.80 o 
  -1   5   3        1.83        4.95      7.92 o 
   0   5   3     7248.55     6927.25    166.61 o 
   1   5   3      331.62      412.48     16.31 o 
   2   5   3      529.89      515.61     12.63 o 
   3   5   3      728.52      769.45     17.52 o 
   4   5   3      123.47      118.90      7.30 o 
   5   5   3      241.94      243.63      9.44 o 
   6   5   3     1463.00     1447.33     62.30 o 
   7   5   3        4.42       10.52      6.22 o 
   8   5   3      128.38      128.41      7.42 o 
   9   5   3       75.35       61.27      7.01 o 
  10   5   3        3.00       13.04      9.38 o 
 -10   6   3      228.93      246.80     13.49 o 
  -9   6   3      156.16      168.80      7.76 o 
  -8   6   3       79.73       84.72      6.95 o 
  -7   6   3       62.19       60.58      6.33 o 
  -6   6   3      174.94      177.99      6.70 o 
  -5   6   3     1180.49     1154.72     29.54 o 
  -4   6   3      935.53      926.37     21.58 o 
  -3   6   3      697.41      793.02     26.05 o 
  -2   6   3     1380.92     1298.14     37.82 o 
  -1   6   3      369.25      321.46      9.14 o 
   0   6   3     1142.01     1313.26     46.76 o 
   1   6   3      862.37      824.72     50.67 o 
   2   6   3     4608.45     5182.07     92.10 o 
   3   6   3       37.97       38.12      9.09 o 
   4   6   3       37.71       42.11      8.00 o 
   5   6   3      610.98      602.35     31.57 o 
   6   6   3        8.39       13.38      6.71 o 
   7   6   3        0.15        7.77      6.63 o 
   8   6   3      336.11      363.27     18.93 o 
   9   6   3       46.88       48.39      7.92 o 
  -9   7   3       27.54       36.34      7.68 o 
  -8   7   3       23.99       31.20      7.79 o 
  -7   7   3      159.86      156.91      8.78 o 
  -6   7   3       54.48       54.48      6.43 o 
  -5   7   3      799.38      814.51     30.40 o 
  -4   7   3      737.11      688.66     25.41 o 
  -3   7   3      815.56      843.87     27.69 o 
  -2   7   3        2.81        2.47      7.85 o 
  -1   7   3      119.84      108.38      7.53 o 
   0   7   3       43.09       10.62      8.89 o 
   1   7   3     4314.54     4811.70    228.96 o 
   2   7   3     2117.64     2228.38     95.10 o 
   3   7   3      445.47      590.07     26.19 o 
   4   7   3      542.72      556.73     18.62 o 
   5   7   3        7.44       10.24      7.98 o 
   6   7   3      220.69      248.30     19.46 o 
   7   7   3       10.86       26.61      6.21 o 
   8   7   3      337.41      341.04     13.01 o 
   9   7   3      413.62      395.08     17.39 o 
  -9   8   3      263.38      266.24     15.89 o 
  -8   8   3      469.90      464.43     16.73 o 
  -7   8   3        7.37       10.84      5.75 o 
  -6   8   3      180.96      172.88     13.27 o 
  -5   8   3       19.19       28.38      6.04 o 
  -4   8   3      525.35      475.67     20.62 o 
  -3   8   3     3041.34     2741.99    122.20 o 
  -2   8   3     2777.77     2817.64    162.95 o 
  -1   8   3      536.40      464.86     18.65 o 
   0   8   3       38.78       26.68      8.09 o 
   1   8   3     3193.52     3318.56    157.82 o 
   2   8   3       68.24      107.04      9.09 o 
   3   8   3        9.23       10.34      7.79 o 
   4   8   3       47.74       31.49      7.44 o 
   5   8   3      329.81      351.30     23.50 o 
   6   8   3      660.38      654.19     55.01 o 
   7   8   3      150.62      145.01     11.79 o 
   8   8   3       31.77       25.49      7.72 o 
   9   8   3      166.90      139.74     11.95 o 
  -9   9   3       71.46       87.52      7.36 o 
  -8   9   3       87.92       73.43      6.48 o 
  -7   9   3      882.71      802.12     38.73 o 
  -6   9   3     1199.79     1160.67     35.32 o 
  -5   9   3      120.65      115.72      7.48 o 
  -4   9   3       89.21       89.88      6.65 o 
  -3   9   3      122.99      129.75      6.98 o 
  -2   9   3     1193.84     1304.49     61.23 o 
  -1   9   3      146.99      132.28      7.59 o 
   0   9   3      152.14      172.57     14.03 o 
   1   9   3      304.55      373.65     12.35 o 
   2   9   3     1188.98     1322.36     35.84 o 
   3   9   3      441.94      438.05     18.91 o 
   4   9   3      469.15      524.45     24.28 o 
   5   9   3      117.40      126.01     10.90 o 
   6   9   3      699.14      650.15     52.30 o 
   7   9   3      910.38      878.92     49.01 o 
   8   9   3      386.99      340.98     24.61 o 
   9   9   3      310.40      300.89     19.34 o 
  -9  10   3       24.47       19.92      7.35 o 
  -8  10   3      192.30      160.71     10.63 o 
  -7  10   3      335.13      350.48     15.54 o 
  -6  10   3      919.10      883.86     22.66 o 
  -5  10   3       75.16       79.26      7.67 o 
  -4  10   3     2493.04     2239.81     60.36 o 
  -3  10   3     1817.27     1742.64     83.48 o 
  -2  10   3      273.01      255.82     13.09 o 
  -1  10   3     8164.64     8008.17    448.37 o 
   0  10   3        0.42        6.59      7.03 o 
   1  10   3      103.06      132.45      7.91 o 
   2  10   3     2363.02     2703.58     91.07 o 
   3  10   3      443.70      485.79     21.73 o 
   4  10   3      833.12      887.02     33.30 o 
   5  10   3      112.00      103.46      8.70 o 
   6  10   3       37.73       42.45      7.68 o 
   7  10   3      123.02      113.51      8.91 o 
   8  10   3        0.08        0.94      7.54 o 
  -8  11   3        1.38        7.08      8.88 o 
  -7  11   3      262.12      238.98     15.93 o 
  -6  11   3      495.05      433.05     13.80 o 
  -5  11   3      473.23      446.57     13.21 o 
  -4  11   3      109.26      113.30      6.92 o 
  -3  11   3        0.10       15.65      7.32 o 
  -2  11   3      595.21      653.23     22.25 o 
  -1  11   3       20.84       17.79      7.80 o 
   0  11   3       77.91       80.55      7.81 o 
   1  11   3      502.55      558.08     26.36 o 
   2  11   3       63.75       69.53      9.79 o 
   3  11   3        1.84        7.51      8.77 o 
   4  11   3      389.85      403.99     17.37 o 
   5  11   3      135.97      149.63     11.43 o 
   6  11   3      315.27      348.96     17.58 o 
   7  11   3      397.14      397.01     28.96 o 
   8  11   3      265.08      246.05     16.82 o 
  -8  12   3      131.50      128.90     10.52 o 
  -7  12   3       15.43       19.63      6.68 o 
  -6  12   3     1090.66     1033.01     19.32 o 
  -5  12   3      652.26      603.77     18.52 o 
  -4  12   3      396.68      400.75      9.51 o 
  -3  12   3     1243.04     1171.37     49.41 o 
  -2  12   3      568.84      561.33     23.69 o 
  -1  12   3      833.79      909.90     37.77 o 
   0  12   3      110.34      122.65      8.50 o 
   1  12   3      410.62      389.76     25.57 o 
   2  12   3     2351.40     2658.32    122.08 o 
   3  12   3      352.86      353.14     14.83 o 
   4  12   3      908.54     1002.92     42.42 o 
   5  12   3      510.83      569.68     36.69 o 
   6  12   3        8.42       13.63      9.80 o 
   7  12   3       12.86       12.58      8.63 o 
   8  12   3      210.20      224.70     18.09 o 
  -7  13   3      341.60      325.71     11.60 o 
  -6  13   3       34.29       26.71      7.15 o 
  -5  13   3     1353.21     1333.68     43.29 o 
  -4  13   3        0.08        6.29      6.40 o 
  -3  13   3      444.24      413.41     10.48 o 
  -2  13   3        9.28       12.65      7.66 o 
  -1  13   3      349.50      375.49     14.51 o 
   0  13   3      894.65      952.30     41.71 o 
   1  13   3      434.24      447.80     22.14 o 
   2  13   3      157.26      183.73     10.10 o 
   3  13   3      277.50      274.18      9.81 o 
   4  13   3      700.05      724.51     52.92 o 
   5  13   3        4.70        3.36      9.17 o 
   6  13   3        0.01        5.99      8.40 o 
   7  13   3      115.00      114.40     15.29 o 
  -7  14   3       61.47       55.85      8.94 o 
  -6  14   3       15.00       20.62      8.06 o 
  -5  14   3       58.85       67.66      8.70 o 
  -4  14   3      252.40      249.98     12.91 o 
  -3  14   3      336.46      322.56     11.79 o 
  -2  14   3       19.99       18.69      9.00 o 
  -1  14   3      317.70      325.21     14.31 o 
   0  14   3      765.30      825.87     42.55 o 
   1  14   3       43.48       44.69      8.08 o 
   2  14   3      222.22      224.77     15.84 o 
   3  14   3      212.27      224.45     12.06 o 
   4  14   3       77.56       84.40     11.46 o 
   5  14   3      238.72      253.68     17.80 o 
   6  14   3        9.23        6.29     13.08 o 
   7  14   3      364.04      389.19     26.21 o 
  -6  15   3      372.28      365.65     14.67 o 
  -5  15   3        8.52       18.10     10.55 o 
  -4  15   3      127.65      144.21      9.77 o 
  -3  15   3        7.73       10.90      7.29 o 
  -2  15   3      416.76      405.31     12.94 o 
  -1  15   3      322.58      312.86     15.10 o 
   0  15   3      655.18      695.14     29.10 o 
   1  15   3       26.36       18.98      8.38 o 
   2  15   3      426.65      465.11     24.15 o 
   3  15   3       12.85       10.94      7.64 o 
   4  15   3       13.00       20.33      9.67 o 
   5  15   3      139.36      148.46     12.80 o 
   6  15   3       38.93       45.25     11.38 o 
  -6  16   3       16.31       27.98      9.92 o 
  -5  16   3      113.44      113.96      9.16 o 
  -4  16   3     1047.60      968.17     30.45 o 
  -3  16   3      461.13      436.04     23.02 o 
  -2  16   3      125.82      125.03      9.06 o 
  -1  16   3      177.20      187.11      9.33 o 
   0  16   3        8.23       13.78      9.46 o 
   1  16   3      195.98      205.46      9.67 o 
   2  16   3        1.20        6.95      6.87 o 
   3  16   3       92.20       86.76      7.98 o 
   4  16   3       12.49       10.77      9.54 o 
   5  16   3       88.59       91.70     10.75 o 
  -5  17   3       10.79       15.15      9.57 o 
  -4  17   3      300.91      319.94     20.35 o 
  -3  17   3      484.22      475.87     28.30 o 
  -2  17   3       87.67       91.45      8.49 o 
  -1  17   3      118.38      124.82      9.41 o 
   0  17   3       32.28       33.84      8.86 o 
   1  17   3       11.60       20.43      8.73 o 
   2  17   3       21.40       32.91      8.33 o 
   3  17   3        4.94        2.72      8.15 o 
   4  17   3      656.35      629.35     35.81 o 
   5  17   3       13.10       23.71      8.96 o 
  -4  18   3     1137.99     1094.89     39.47 o 
  -3  18   3      146.60      148.18     10.88 o 
  -2  18   3     1373.35     1282.05     73.22 o 
  -1  18   3       66.64       69.05      9.46 o 
   0  18   3      999.12      956.06     57.84 o 
   1  18   3       40.41       29.08      9.05 o 
   2  18   3      106.45      102.49      9.61 o 
   3  18   3       58.65       45.16      8.00 o 
   4  18   3      189.67      172.25     10.70 o 
  -2  19   3        0.01       -2.28      8.91 o 
  -1  19   3      233.76      222.92     10.36 o 
   0  19   3       47.77       38.00      8.51 o 
   1  19   3        5.59       10.90      9.04 o 
   2  19   3      123.57      126.04     10.47 o 
 -10   0   4        7.16        5.71      9.50 o 
  -8   0   4       42.30       36.27      9.50 o 
  -6   0   4      884.07      935.73     20.96 o 
  -4   0   4     3751.37     3921.13     96.80 o 
  -2   0   4     2181.03     2343.05     26.54 o 
   0   0   4     2123.47     2148.97     82.75 o 
   2   0   4     3401.93     3162.33     47.22 o 
   4   0   4        0.30        7.96      8.32 o 
   6   0   4     2890.16     2933.96    285.48 o 
   8   0   4      638.43      672.35     57.00 o 
  10   0   4      412.80      427.39     26.15 o 
 -10   1   4        2.99        7.07      6.47 o 
  -9   1   4        8.39       15.16      6.76 o 
  -8   1   4      748.45      766.04     24.26 o 
  -7   1   4       10.11       16.34      7.31 o 
  -6   1   4       15.49       27.65      7.13 o 
  -5   1   4      588.10      661.32     21.44 o 
  -4   1   4     3499.31     3555.66     77.28 o 
  -3   1   4        3.63        6.40      5.99 o 
  -2   1   4     5063.87     4830.58    102.39 o 
  -1   1   4     1412.86     1326.27     21.64 o 
   0   1   4     2619.03     2587.57     40.00 o 
   1   1   4       34.62       28.72      8.43 o 
   2   1   4      252.47      240.94     10.20 o 
   3   1   4      145.57      188.91      7.77 o 
   4   1   4      984.22      926.82     29.79 o 
   5   1   4       72.99       64.57      7.07 o 
   6   1   4     1044.13     1079.47     59.54 o 
   7   1   4     1448.50     1504.91     89.35 o 
   8   1   4      195.27      211.33     15.24 o 
   9   1   4       31.04       34.18      7.93 o 
  10   1   4       42.14       45.82      8.87 o 
 -10   2   4       24.66       36.95      6.56 o 
  -9   2   4      242.66      233.91     10.55 o 
  -8   2   4        1.18        1.84      6.54 o 
  -7   2   4     1381.50     1405.14     32.45 o 
  -6   2   4      367.47      384.73     11.54 o 
  -5   2   4     1019.30      988.04     22.87 o 
  -4   2   4      145.70      135.27      7.34 o 
  -3   2   4       15.15        0.31      6.83 o 
  -2   2   4     1312.34     1378.23     21.82 o 
  -1   2   4     2114.17     1894.56     28.59 o 
   0   2   4       27.04       21.82      8.13 o 
   1   2   4       28.54       24.46      8.78 o 
   2   2   4      724.32      760.31     13.25 o 
   3   2   4     2475.08     2525.61     63.89 o 
   4   2   4      816.12      767.59     30.22 o 
   5   2   4      684.15      676.00     49.08 o 
   6   2   4      819.59      798.70     45.78 o 
   7   2   4      418.97      424.82     22.12 o 
   8   2   4     1325.33     1438.41     68.29 o 
   9   2   4       15.97       23.86      7.45 o 
  10   2   4      114.39      120.27      9.38 o 
 -10   3   4        7.84        9.71      7.27 o 
  -9   3   4       50.71       53.50      7.59 o 
  -8   3   4      134.07      142.41      7.22 o 
  -7   3   4      873.84      856.76     13.85 o 
  -6   3   4        5.12       10.68      6.86 o 
  -5   3   4     1037.95     1186.94     30.27 o 
  -4   3   4      358.12      337.98     10.00 o 
  -3   3   4      601.43      607.83     18.77 o 
  -2   3   4     7500.12     7287.45     94.38 o 
  -1   3   4       95.86       96.37      7.42 o 
   0   3   4      318.94      345.45     10.79 o 
   1   3   4     1457.38     1449.29     16.96 o 
   2   3   4      656.14      632.56     17.20 o 
   3   3   4        0.09        6.11      7.49 o 
   4   3   4      186.70      227.75      8.91 o 
   5   3   4     1515.36     1527.56     74.16 o 
   6   3   4       64.33       65.20      6.74 o 
   7   3   4      536.12      535.71     22.80 o 
   8   3   4      256.74      285.78     11.72 o 
   9   3   4       37.44       38.95      6.81 o 
  10   3   4       17.85       28.71      8.44 o 
 -10   4   4      293.45      283.10     10.71 o 
  -9   4   4        0.02        1.24      6.74 o 
  -8   4   4       11.36       11.50      6.88 o 
  -7   4   4     1468.75     1507.07     43.35 o 
  -6   4   4      109.72       90.65      6.75 o 
  -5   4   4      726.33      682.75     12.96 o 
  -4   4   4       36.07       41.27      7.51 o 
  -3   4   4     1710.70     1497.24     32.94 o 
  -2   4   4       57.78       65.47      6.95 o 
  -1   4   4     1766.83     1628.55     23.98 o 
   0   4   4     1163.36     1159.17     16.56 o 
   1   4   4      553.59      579.26     17.21 o 
   2   4   4       97.42      111.04      8.99 o 
   3   4   4     2145.38     2270.11     78.37 o 
   4   4   4      710.68      674.07     14.27 o 
   5   4   4     1169.86     1190.19     39.28 o 
   6   4   4       15.11       16.72      7.28 o 
   7   4   4      171.99      182.54      9.43 o 
   8   4   4       18.49       19.83      7.53 o 
   9   4   4      182.61      162.35     10.23 o 
  10   4   4       25.67       18.50     13.86 o 
 -10   5   4       90.45      102.60      7.65 o 
  -9   5   4       80.09       82.02      7.02 o 
  -8   5   4     1006.18      967.96     51.57 o 
  -7   5   4       59.79       65.21      6.80 o 
  -6   5   4      149.76      146.20      6.91 o 
  -5   5   4      130.12      110.15      7.09 o 
  -4   5   4        0.05        7.11      6.97 o 
  -3   5   4     2061.61     2121.80     43.90 o 
  -2   5   4     5161.78     5583.46     69.15 o 
  -1   5   4     1140.13     1131.72     13.01 o 
   0   5   4     2255.82     2336.68     28.76 o 
   1   5   4      543.80      594.02     15.13 o 
   2   5   4       50.39       47.57      9.49 o 
   3   5   4     1872.81     2076.60     27.91 o 
   4   5   4        1.96        8.27      8.69 o 
   5   5   4     1322.61     1322.49     47.12 o 
   6   5   4        7.13        4.69      8.05 o 
   7   5   4      949.54      898.11     43.82 o 
   8   5   4      253.95      231.58     10.06 o 
   9   5   4      276.13      276.67     13.02 o 
  -9   6   4      118.94      112.38      7.91 o 
  -8   6   4      267.78      297.44     17.05 o 
  -7   6   4       66.26       64.14      7.04 o 
  -6   6   4      604.27      562.60     21.96 o 
  -5   6   4     3082.18     3038.15     65.59 o 
  -4   6   4      159.00      161.10      6.96 o 
  -3   6   4     4132.86     3901.83    111.49 o 
  -2   6   4      578.51      683.27     10.74 o 
  -1   6   4      225.66      153.24      8.20 o 
   0   6   4     1170.67     1303.68     28.26 o 
   1   6   4      255.90      258.52     10.73 o 
   2   6   4      439.74      527.40     28.54 o 
   3   6   4       22.69       37.56      8.20 o 
   4   6   4        7.35       11.50      6.83 o 
   5   6   4      725.73      708.10     32.19 o 
   6   6   4      146.29      159.66      8.50 o 
   7   6   4      171.64      192.51     16.94 o 
   8   6   4      565.89      572.61     38.72 o 
   9   6   4       11.00        9.95      6.98 o 
  -9   7   4        7.09       13.99      6.62 o 
  -8   7   4       16.71       10.94      6.50 o 
  -7   7   4      108.15      115.95      6.91 o 
  -6   7   4     1627.52     1528.32     59.85 o 
  -5   7   4        0.38        3.24      5.69 o 
  -4   7   4      730.17      656.82     21.13 o 
  -3   7   4       10.32        8.42      6.70 o 
  -2   7   4     3424.80     3483.72     60.71 o 
  -1   7   4     1006.66     1055.19     28.79 o 
   0   7   4      311.13      291.57     11.25 o 
   1   7   4      686.00      723.92     23.37 o 
   2   7   4      500.40      609.23     17.80 o 
   3   7   4      479.10      476.08     12.78 o 
   4   7   4       82.51      102.89      8.02 o 
   5   7   4     2186.19     2160.77     96.63 o 
   6   7   4     1347.59     1352.16    108.47 o 
   7   7   4      100.72      106.49      8.93 o 
   8   7   4        4.79       13.33      7.88 o 
   9   7   4      169.78      147.11      8.31 o 
  -9   8   4        2.27        6.64      7.21 o 
  -8   8   4      101.63       92.53      6.90 o 
  -7   8   4       28.74       30.65      6.29 o 
  -6   8   4     1864.01     1771.19     91.48 o 
  -5   8   4      455.59      432.73     19.28 o 
  -4   8   4      303.61      267.70     10.31 o 
  -3   8   4       14.54       11.83      8.35 o 
  -2   8   4       10.02       13.73      7.57 o 
  -1   8   4     1174.62     1285.91     41.63 o 
   0   8   4     1024.31     1180.54     54.96 o 
   1   8   4     1020.34     1047.64     51.51 o 
   2   8   4      598.14      696.41     30.38 o 
   3   8   4       84.34       88.78      8.97 o 
   4   8   4       70.67       53.85      8.90 o 
   5   8   4       38.68       32.56      7.61 o 
   6   8   4      371.68      414.09     33.40 o 
   7   8   4      246.15      242.17     19.47 o 
   8   8   4     1318.59     1250.81     89.11 o 
   9   8   4      163.59      142.60      7.92 o 
  -9   9   4       44.91       47.78      7.44 o 
  -8   9   4      450.14      430.95     21.57 o 
  -7   9   4       76.05       77.00      6.99 o 
  -6   9   4      390.27      342.40     18.02 o 
  -5   9   4        5.56        8.27      6.62 o 
  -4   9   4     1240.82     1172.41     50.25 o 
  -3   9   4       54.34       51.82      8.36 o 
  -2   9   4      136.05       97.02      8.35 o 
  -1   9   4        3.20        4.42      7.19 o 
   0   9   4     1278.83     1334.32     77.53 o 
   1   9   4     2220.07     2363.78    147.64 o 
   2   9   4      292.23      334.75     10.91 o 
   3   9   4      570.25      597.77     12.01 o 
   4   9   4      801.69      797.34     33.72 o 
   5   9   4        0.06       12.84      8.93 o 
   6   9   4      145.43      144.77      8.79 o 
   7   9   4      334.18      331.80     25.60 o 
   8   9   4        1.52       11.87      8.55 o 
   9   9   4       12.51       13.02     13.74 o 
  -8  10   4        0.55        3.55      7.18 o 
  -7  10   4      172.39      166.18      8.16 o 
  -6  10   4       46.56       47.07      7.07 o 
  -5  10   4      271.78      277.57      8.09 o 
  -4  10   4     2478.91     2194.96     55.95 o 
  -3  10   4      387.41      389.29     30.50 o 
  -2  10   4        4.82       21.65      8.49 o 
  -1  10   4       12.57       12.81      7.41 o 
   0  10   4        0.03        3.70      7.45 o 
   1  10   4      779.87      875.01     43.13 o 
   2  10   4        3.90       12.19      8.80 o 
   3  10   4      880.02      899.95     12.48 o 
   4  10   4      159.76      154.22      8.15 o 
   5  10   4      446.63      452.92     25.51 o 
   6  10   4      204.05      228.83     17.62 o 
   7  10   4      146.01      117.39      7.79 o 
   8  10   4      779.65      754.05     54.17 o 
  -8  11   4      191.86      167.24      7.79 o 
  -7  11   4      586.07      538.84     18.97 o 
  -6  11   4      434.47      396.01     13.82 o 
  -5  11   4      227.24      207.91     13.44 o 
  -4  11   4       90.02       82.72      8.68 o 
  -3  11   4      101.24       98.02      7.84 o 
  -2  11   4       84.73       73.34      7.09 o 
  -1  11   4        3.35        4.13      6.87 o 
   0  11   4      318.96      301.59     24.18 o 
   1  11   4      374.35      352.52     22.19 o 
   2  11   4       69.66       86.46      8.70 o 
   3  11   4      108.79      101.71      8.18 o 
   4  11   4      216.77      233.40      8.55 o 
   5  11   4      169.58      171.54     10.40 o 
   6  11   4      128.57      154.21     11.10 o 
   7  11   4       55.70       53.07      7.82 o 
   8  11   4      281.80      238.82     21.68 o 
  -8  12   4       27.40       30.16      6.88 o 
  -7  12   4      103.61       94.41      8.82 o 
  -6  12   4        0.51        6.49      6.77 o 
  -5  12   4      261.68      259.57      7.89 o 
  -4  12   4        0.01        2.32      8.45 o 
  -3  12   4      443.51      420.03     19.46 o 
  -2  12   4      482.79      543.63     32.75 o 
  -1  12   4       69.80       73.51      8.57 o 
   0  12   4       69.55       60.25      7.07 o 
   1  12   4       11.45       18.82      7.08 o 
   2  12   4      957.66     1000.93     36.78 o 
   3  12   4      270.07      305.08     12.91 o 
   4  12   4      790.12      792.13     26.42 o 
   5  12   4      238.35      259.85     18.32 o 
   6  12   4      340.33      381.05     31.33 o 
   7  12   4       10.06        9.60      8.10 o 
  -7  13   4      106.04      113.11      8.87 o 
  -6  13   4      202.27      202.63      9.64 o 
  -5  13   4      163.87      158.95     13.30 o 
  -4  13   4        1.72        3.86      7.69 o 
  -3  13   4        8.81        8.27      8.26 o 
  -2  13   4      250.53      243.69     10.90 o 
  -1  13   4        0.58        3.43      7.65 o 
   0  13   4       41.10       48.07      7.93 o 
   1  13   4      127.09      144.08      8.13 o 
   2  13   4       30.05       46.63      9.16 o 
   3  13   4      167.19      182.63      9.84 o 
   4  13   4      109.81      115.36     10.11 o 
   5  13   4      339.54      357.77     31.37 o 
   6  13   4        5.05        8.17      8.29 o 
   7  13   4      547.78      534.60     38.41 o 
  -7  14   4       18.88        6.22      7.15 o 
  -6  14   4      299.69      280.90      9.46 o 
  -5  14   4       81.31       75.44      8.63 o 
  -4  14   4      360.18      342.98     19.93 o 
  -3  14   4      283.61      299.28     16.27 o 
  -2  14   4      246.95      254.79     10.03 o 
  -1  14   4      779.02      805.51     48.58 o 
   0  14   4     2315.63     2624.66    102.74 o 
   1  14   4      218.75      229.17     13.70 o 
   2  14   4      646.33      610.21     27.13 o 
   3  14   4        2.86       11.91      9.35 o 
   4  14   4      209.58      236.32     14.64 o 
   5  14   4        4.75        5.48      9.22 o 
   6  14   4      194.79      166.80     16.71 o 
   7  14   4      136.02      159.15     59.26 o 
  -6  15   4      140.63      135.55      9.77 o 
  -5  15   4      158.40      147.67      9.24 o 
  -4  15   4       26.53       23.91      9.42 o 
  -3  15   4       21.28       16.41      8.10 o 
  -2  15   4      101.41      122.15     10.79 o 
  -1  15   4       13.02       18.43      7.88 o 
   0  15   4        0.31        0.07      7.98 o 
   1  15   4      182.03      207.35     10.91 o 
   2  15   4      404.15      447.07     34.47 o 
   3  15   4      319.92      342.25     12.77 o 
   4  15   4       18.68       20.41      8.24 o 
   5  15   4       47.67       57.54      8.45 o 
   6  15   4      125.71      121.83     12.68 o 
  -5  16   4        0.07        7.13      8.94 o 
  -4  16   4      624.00      580.00     26.73 o 
  -3  16   4      928.01      826.15     26.28 o 
  -2  16   4       22.05       26.07      7.28 o 
  -1  16   4      185.41      188.96      8.98 o 
   0  16   4     1202.45     1226.86     59.36 o 
   1  16   4       34.87       39.28      8.31 o 
   2  16   4      758.07      781.59     36.99 o 
   3  16   4      147.78      153.82     11.72 o 
   4  16   4      102.06       97.28      8.78 o 
   5  16   4       14.92       23.39      9.09 o 
  -4  17   4      182.37      145.84     10.16 o 
  -3  17   4      233.52      231.52     12.98 o 
  -2  17   4      615.66      646.14     31.09 o 
  -1  17   4      305.90      304.29     13.42 o 
   0  17   4      186.25      177.31     11.51 o 
   1  17   4       53.36       72.57     10.37 o 
   2  17   4       13.08       21.65      8.72 o 
   3  17   4      213.08      222.23     16.21 o 
   4  17   4       49.89       52.92      8.24 o 
  -3  18   4      128.01      111.47     10.92 o 
  -2  18   4        0.14        5.11      9.17 o 
  -1  18   4        3.59        5.55      8.99 o 
   0  18   4      222.33      218.94     12.56 o 
   1  18   4       49.87       51.12     10.09 o 
   2  18   4        1.40       10.13      9.24 o 
   3  18   4        1.78        7.13      8.10 o 
  -1  19   4       17.46       23.30      9.79 o 
   0  19   4      346.30      326.68     13.11 o 
   1  19   4      140.42      148.36     11.17 o 
  -9   0   5      242.25      256.18     15.58 o 
  -7   0   5     1546.81     1657.88     58.83 o 
  -5   0   5      308.22      328.29     17.54 o 
  -3   0   5     1511.52     1969.94     60.30 o 
  -1   0   5       47.58       38.66     11.67 o 
   1   0   5     2829.75     2594.17     26.69 o 
   3   0   5    12744.62    11911.67    292.24 o 
   5   0   5     1163.93     1076.35    117.18 o 
   7   0   5      440.52      444.95     21.00 o 
   9   0   5      348.12      365.03     22.24 o 
 -10   1   5        9.68       12.26      7.35 o 
  -9   1   5     1502.70     1540.82     70.82 o 
  -8   1   5      524.74      586.53     18.04 o 
  -7   1   5      646.34      727.26     19.90 o 
  -6   1   5       87.23       91.59      7.37 o 
  -5   1   5      288.26      287.14      8.84 o 
  -4   1   5      651.21      716.28     22.38 o 
  -3   1   5     3060.40     3449.02     70.38 o 
  -2   1   5      301.70      322.68      8.04 o 
  -1   1   5       65.43       47.17      7.49 o 
   0   1   5     5772.70     5477.26     65.68 o 
   1   1   5        3.14       10.83      7.45 o 
   2   1   5     3113.82     3311.81     65.77 o 
   3   1   5     2881.07     3041.56     49.00 o 
   4   1   5     1405.34     1384.84     66.38 o 
   5   1   5        6.07       10.99      6.83 o 
   6   1   5        7.45        9.89      7.70 o 
   7   1   5     1183.22     1207.75     71.43 o 
   8   1   5       99.02      105.35      7.63 o 
   9   1   5      132.58      138.34      9.11 o 
 -10   2   5        2.35        6.61      8.22 o 
  -9   2   5       13.71       31.18      7.46 o 
  -8   2   5     1558.22     1647.85     63.52 o 
  -7   2   5     1693.75     1856.55     62.28 o 
  -6   2   5      359.41      383.59      9.69 o 
  -5   2   5       20.77       21.85      7.89 o 
  -4   2   5       50.12       70.31      7.13 o 
  -3   2   5        1.95        2.78      6.67 o 
  -2   2   5      117.67      125.93      6.99 o 
  -1   2   5     1328.69     1274.76     22.78 o 
   0   2   5      503.45      534.16      9.64 o 
   1   2   5    11512.10    11076.64    103.96 o 
   2   2   5     6269.17     6339.46     83.02 o 
   3   2   5      240.87      218.38      8.23 o 
   4   2   5     2288.16     2299.91     68.56 o 
   5   2   5      103.46      104.00      9.56 o 
   6   2   5     1551.31     1587.69    104.19 o 
   7   2   5      578.15      630.60     31.94 o 
   8   2   5       39.71       33.54      7.83 o 
   9   2   5       38.28       37.62      8.04 o 
 -10   3   5        8.34        6.99      6.64 o 
  -9   3   5      274.98      301.22     10.47 o 
  -8   3   5      549.75      612.10     19.98 o 
  -7   3   5      113.18      131.27      6.97 o 
  -6   3   5      933.79     1009.96     23.36 o 
  -5   3   5      468.76      498.65     14.94 o 
  -4   3   5     4033.60     4395.48    146.94 o 
  -3   3   5        0.07        3.34      6.84 o 
  -2   3   5      713.19      755.66     11.69 o 
  -1   3   5      638.65      651.50     11.49 o 
   0   3   5     1004.18      963.97     14.93 o 
   1   3   5      803.96      861.57     14.27 o 
   2   3   5     1046.66      888.74     18.59 o 
   3   3   5        2.08       16.06      7.24 o 
   4   3   5     1666.80     1565.99     54.63 o 
   5   3   5        5.56        9.04      7.60 o 
   6   3   5     2475.93     2427.44    138.37 o 
   7   3   5       47.78       57.66      7.14 o 
   8   3   5      732.28      743.34     29.79 o 
   9   3   5      349.89      349.17     17.89 o 
  -9   4   5        5.95        5.45      7.11 o 
  -8   4   5      731.11      775.84     28.37 o 
  -7   4   5       28.16       29.55      6.88 o 
  -6   4   5     2925.36     3039.55     71.01 o 
  -5   4   5       22.07       27.09      6.56 o 
  -4   4   5      693.39      722.28     24.15 o 
  -3   4   5      434.54      449.35     11.25 o 
  -2   4   5     6124.32     6716.98    139.19 o 
  -1   4   5        4.25       15.13      6.56 o 
   0   4   5      208.37      220.26      8.58 o 
   1   4   5      158.49      141.75      7.78 o 
   2   4   5       35.96       40.90      9.85 o 
   3   4   5      181.63      163.07      8.16 o 
   4   4   5      124.52      165.06      9.15 o 
   5   4   5       91.51       98.52      8.66 o 
   6   4   5     2707.24     2685.47    122.24 o 
   7   4   5     1216.65     1161.75     67.06 o 
   8   4   5      517.92      527.47     23.19 o 
   9   4   5        1.67        0.99      7.39 o 
  -9   5   5       19.53       18.88      6.96 o 
  -8   5   5     1201.35     1164.55     48.41 o 
  -7   5   5      285.42      301.18     11.21 o 
  -6   5   5      429.00      422.21     11.94 o 
  -5   5   5      789.38      855.74     21.80 o 
  -4   5   5     1066.79     1053.17     36.91 o 
  -3   5   5       27.61       35.28      6.60 o 
  -2   5   5      286.79      279.11      7.75 o 
  -1   5   5      518.53      642.98     12.17 o 
   0   5   5       56.43       38.68      7.96 o 
   1   5   5      477.16      480.40     10.57 o 
   2   5   5     1373.55     1291.31     22.51 o 
   3   5   5        0.26        4.27      7.58 o 
   4   5   5     5694.32     5735.88     82.69 o 
   5   5   5      103.03       88.68      7.16 o 
   6   5   5      123.46      117.03      8.04 o 
   7   5   5       32.72       30.12      6.35 o 
   8   5   5       62.35       68.70      7.66 o 
   9   5   5       44.76       40.67      7.32 o 
  -9   6   5       14.31       11.84      6.36 o 
  -8   6   5      129.62      132.95      8.08 o 
  -7   6   5       68.58       59.38      6.81 o 
  -6   6   5     4431.82     4419.38    125.80 o 
  -5   6   5      137.42      133.74      6.64 o 
  -4   6   5     1063.07     1015.90     38.08 o 
  -3   6   5       11.69       25.58      7.36 o 
  -2   6   5       17.72       28.56      7.18 o 
  -1   6   5      663.07      693.54     10.22 o 
   0   6   5      518.38      491.86      9.98 o 
   1   6   5     1408.44     1440.94     25.00 o 
   2   6   5       43.22       25.40      8.47 o 
   3   6   5     2260.13     2308.30     51.45 o 
   4   6   5      166.23      182.41      9.08 o 
   5   6   5        0.69        7.30      6.92 o 
   6   6   5     1200.33     1194.89     69.96 o 
   7   6   5      223.08      193.67     13.14 o 
   8   6   5      131.25      143.93      8.23 o 
   9   6   5       53.33       48.25      9.35 o 
  -9   7   5      146.46      157.33      8.77 o 
  -8   7   5        1.27        7.91      6.10 o 
  -7   7   5      560.41      539.65     24.37 o 
  -6   7   5        4.94       10.88      5.34 o 
  -5   7   5      139.26      126.57      6.77 o 
  -4   7   5        1.46       12.83      7.63 o 
  -3   7   5       10.43        6.83      6.37 o 
  -2   7   5       66.05       79.05      7.65 o 
  -1   7   5      188.50      156.96      7.32 o 
   0   7   5       69.27       70.24      8.36 o 
   1   7   5        6.69        9.65      7.37 o 
   2   7   5     4156.32     4177.38    181.73 o 
   3   7   5      194.20      207.30     11.26 o 
   4   7   5     1412.42     1480.21     24.69 o 
   5   7   5      245.04      243.16     11.48 o 
   6   7   5      162.85      160.20      8.15 o 
   7   7   5        3.87        5.79      7.40 o 
   8   7   5      146.36      135.44     17.12 o 
   9   7   5        7.67       13.00      8.77 o 
  -9   8   5       15.33       25.53      7.71 o 
  -8   8   5      105.90       98.29      7.44 o 
  -7   8   5      342.94      359.10     20.14 o 
  -6   8   5      209.76      205.86      8.08 o 
  -5   8   5        0.20        1.09      5.33 o 
  -4   8   5      367.90      349.44     18.88 o 
  -3   8   5       48.21       43.55      7.32 o 
  -2   8   5     1391.83     1383.72     33.60 o 
  -1   8   5       25.67       33.04      6.76 o 
   0   8   5      158.01      133.76      7.96 o 
   1   8   5     3063.47     3221.97    157.92 o 
   2   8   5        9.71       14.77      8.63 o 
   3   8   5     1647.15     1685.66     36.44 o 
   4   8   5      238.04      236.87      8.08 o 
   5   8   5        0.65        3.84      7.60 o 
   6   8   5      177.83      172.29     14.04 o 
   7   8   5      379.13      360.72     21.95 o 
   8   8   5      668.98      628.99     43.64 o 
   9   8   5       26.82       33.98     10.22 o 
  -8   9   5      243.95      239.05     14.23 o 
  -7   9   5      498.24      489.59     24.15 o 
  -6   9   5      394.22      367.53     20.17 o 
  -5   9   5       20.83       30.00      5.97 o 
  -4   9   5        3.88        9.93      6.69 o 
  -3   9   5     1020.67     1024.60     35.13 o 
  -2   9   5      245.09      260.03      9.23 o 
  -1   9   5       31.91       60.08      7.15 o 
   0   9   5      237.77      195.27      9.43 o 
   1   9   5     1573.19     1769.02     80.88 o 
   2   9   5      177.56      197.28      8.52 o 
   3   9   5     1514.83     1638.02     20.55 o 
   4   9   5      479.97      531.10     10.63 o 
   5   9   5      402.76      409.47     14.59 o 
   6   9   5        4.82        9.31      7.79 o 
   7   9   5        0.51        1.15      6.69 o 
   8   9   5       17.95       19.83      7.66 o 
  -8  10   5      249.79      229.78     11.98 o 
  -7  10   5      121.98      116.46      6.96 o 
  -6  10   5      108.16      112.38      6.34 o 
  -5  10   5      136.02      127.90      8.78 o 
  -4  10   5      952.75      948.00     44.68 o 
  -3  10   5      143.29      138.63     10.88 o 
  -2  10   5     1711.12     1717.71     79.13 o 
  -1  10   5      487.43      486.77     28.33 o 
   0  10   5      213.23      225.86      9.05 o 
   1  10   5      551.79      549.14     27.93 o 
   2  10   5        5.87       17.23      8.75 o 
   3  10   5     1365.05     1293.96     39.91 o 
   4  10   5       76.37       92.26      8.29 o 
   5  10   5        5.25        7.20      8.40 o 
   6  10   5      373.57      392.30     33.64 o 
   7  10   5      520.42      468.98     35.13 o 
   8  10   5      699.60      656.43     56.32 o 
  -8  11   5      135.81      131.49      6.82 o 
  -7  11   5      601.11      530.99     20.81 o 
  -6  11   5       23.68       31.24      6.72 o 
  -5  11   5        0.41        5.80      6.48 o 
  -4  11   5      634.96      620.07     36.33 o 
  -3  11   5       77.19       75.39      8.34 o 
  -2  11   5       42.63       48.36      8.10 o 
  -1  11   5      118.40      119.15      7.55 o 
   0  11   5      135.26      131.62      7.68 o 
   1  11   5      384.69      419.44     30.29 o 
   2  11   5      290.37      316.95     10.34 o 
   3  11   5      280.58      295.90      9.36 o 
   4  11   5       26.34       40.48      7.70 o 
   5  11   5       10.35       16.30      8.70 o 
   6  11   5       70.72       63.14      7.17 o 
   7  11   5       45.15       44.37      7.86 o 
   8  11   5      257.24      247.73     24.19 o 
  -7  12   5       86.79       75.28      6.71 o 
  -6  12   5      339.81      300.58     12.74 o 
  -5  12   5      217.28      193.62      8.11 o 
  -4  12   5      221.67      220.18     18.54 o 
  -3  12   5       15.57       25.75      6.98 o 
  -2  12   5       14.51       23.44      9.35 o 
  -1  12   5      452.14      454.01     28.42 o 
   0  12   5     1106.22     1074.84     63.79 o 
   1  12   5      317.89      340.66     17.38 o 
   2  12   5      151.53      148.42      9.26 o 
   3  12   5        1.19        9.30      9.01 o 
   4  12   5      176.34      173.26      8.60 o 
   5  12   5      555.95      568.14     25.29 o 
   6  12   5      444.75      484.76     39.39 o 
   7  12   5      125.50      117.20     13.43 o 
  -7  13   5        0.07        6.06      8.14 o 
  -6  13   5        0.54        3.08      7.83 o 
  -5  13   5      267.58      232.12      8.70 o 
  -4  13   5      628.17      592.15     16.10 o 
  -3  13   5       39.52       42.41      7.55 o 
  -2  13   5        0.07        0.90      6.34 o 
  -1  13   5      410.72      374.83     26.76 o 
   0  13   5     1247.43     1293.77     63.13 o 
   1  13   5     1323.37     1416.89     81.28 o 
   2  13   5       36.43       38.28      9.17 o 
   3  13   5      110.24      120.03      9.00 o 
   4  13   5      371.72      413.33     22.04 o 
   5  13   5      195.40      209.32     13.16 o 
   6  13   5       17.45       28.61      8.84 o 
   7  13   5       43.65       56.43      9.45 o 
  -6  14   5      210.24      183.48     10.63 o 
  -5  14   5       56.10       52.41      9.79 o 
  -4  14   5      350.55      318.63     14.86 o 
  -3  14   5      660.01      603.89     37.14 o 
  -2  14   5      565.71      552.74     26.57 o 
  -1  14   5      370.97      366.73     19.22 o 
   0  14   5        6.81        6.96      6.56 o 
   1  14   5      107.43      107.80      8.24 o 
   2  14   5       67.26       74.41      8.32 o 
   3  14   5      262.75      275.66     10.34 o 
   4  14   5        8.08       11.87      9.33 o 
   5  14   5       19.23       10.35      7.93 o 
   6  14   5      141.73      128.79     14.50 o 
  -6  15   5      107.68       96.56     10.28 o 
  -5  15   5       17.80       13.80      9.56 o 
  -4  15   5       10.09       10.11      8.68 o 
  -3  15   5      261.12      244.52     10.44 o 
  -2  15   5       34.85       38.23      8.08 o 
  -1  15   5      767.93      797.00     48.47 o 
   0  15   5       51.33       66.00      9.51 o 
   1  15   5      188.64      190.08     10.52 o 
   2  15   5      135.49      148.20      8.86 o 
   3  15   5       14.83       13.59      8.81 o 
   4  15   5      521.45      554.17     29.36 o 
   5  15   5      427.49      425.19     41.05 o 
   6  15   5        2.02        1.82     18.06 o 
  -5  16   5       35.51       39.43      9.41 o 
  -4  16   5      157.74      163.34      9.83 o 
  -3  16   5      205.10      191.10      9.12 o 
  -2  16   5        2.05        7.93      7.35 o 
  -1  16   5       30.82       35.60      9.47 o 
   0  16   5      329.97      320.10     11.24 o 
   1  16   5       53.24       64.46      8.93 o 
   2  16   5       41.20       36.51      9.27 o 
   3  16   5       49.75       58.99      9.21 o 
   4  16   5       98.54      105.47      8.92 o 
   5  16   5        2.37        7.65      9.82 o 
  -4  17   5      302.68      313.83     11.39 o 
  -3  17   5       20.07       27.60      7.41 o 
  -2  17   5      160.63      172.44     11.18 o 
  -1  17   5      103.78      108.24      9.38 o 
   0  17   5        1.25        6.01      8.29 o 
   1  17   5      119.72      136.67     10.45 o 
   2  17   5      209.36      221.18     12.68 o 
   3  17   5       10.99       17.33      7.82 o 
   4  17   5        3.65        4.07      9.91 o 
  -3  18   5       26.24       24.89      8.64 o 
  -2  18   5      644.86      635.49     38.77 o 
  -1  18   5        4.86        5.86      7.83 o 
   0  18   5      141.60      147.27      9.17 o 
   1  18   5      108.58      112.54     10.57 o 
   2  18   5       26.83       21.42     10.28 o 
  -8   0   6     2298.82     2457.90    125.52 o 
  -6   0   6       38.08       36.26     10.03 o 
  -4   0   6     1807.75     1950.99     22.87 o 
  -2   0   6     6050.27     6121.02     70.89 o 
   0   0   6      204.66      195.94     11.54 o 
   2   0   6     3216.27     3365.68     82.08 o 
   4   0   6       14.57       22.21     10.10 o 
   6   0   6     2835.92     2757.79    366.41 o 
   8   0   6      666.95      684.97     61.80 o 
  -9   1   6        7.40       23.07      7.29 o 
  -8   1   6      152.56      173.72      7.35 o 
  -7   1   6      135.44      146.99      7.46 o 
  -6   1   6       60.29       66.86      6.92 o 
  -5   1   6     1168.95     1245.55     36.84 o 
  -4   1   6      271.42      341.55      9.52 o 
  -3   1   6       63.53       46.62      6.21 o 
  -2   1   6      313.12      282.87      7.83 o 
  -1   1   6     4309.12     4218.38     56.13 o 
   0   1   6      326.10      243.59      7.90 o 
   1   1   6      799.89      890.92     10.94 o 
   2   1   6     5198.50     4912.34     70.84 o 
   3   1   6       30.27       51.97      7.96 o 
   4   1   6      119.60      130.05      8.35 o 
   5   1   6       57.58       63.12      7.72 o 
   6   1   6      773.60      802.62     53.17 o 
   7   1   6      101.46      107.81      7.53 o 
   8   1   6      367.81      377.00     19.38 o 
   9   1   6       14.20       19.81      8.18 o 
  -9   2   6       46.77       64.30      8.03 o 
  -8   2   6      138.20      177.86     10.02 o 
  -7   2   6      607.36      640.13     20.15 o 
  -6   2   6     1144.91     1269.62     47.78 o 
  -5   2   6      256.67      260.21      9.34 o 
  -4   2   6     1649.86     1769.55     33.46 o 
  -3   2   6       40.64       34.49      6.28 o 
  -2   2   6      350.07      348.85      7.59 o 
  -1   2   6     1096.26     1122.37     25.08 o 
   0   2   6     4653.93     4382.98     48.47 o 
   1   2   6     3087.59     2970.00     37.55 o 
   2   2   6     2282.27     2297.80     32.72 o 
   3   2   6      655.99      671.90     11.21 o 
   4   2   6      911.85      929.57     25.13 o 
   5   2   6      870.62      833.35     51.02 o 
   6   2   6      470.40      468.93     33.50 o 
   7   2   6      202.27      205.70     12.42 o 
   8   2   6      645.62      640.76     31.91 o 
   9   2   6      751.33      729.03     28.78 o 
  -9   3   6      110.77      104.71      8.32 o 
  -8   3   6      658.07      696.83     20.77 o 
  -7   3   6       12.87       17.15      6.08 o 
  -6   3   6      512.15      509.88     19.64 o 
  -5   3   6       10.24       18.20      5.97 o 
  -4   3   6       76.33       77.90      7.35 o 
  -3   3   6      737.85      706.10     14.66 o 
  -2   3   6     1612.33     1659.20     27.37 o 
  -1   3   6     1749.74     1695.08     33.67 o 
   0   3   6      372.15      318.34      8.60 o 
   1   3   6     1090.21     1410.93     22.39 o 
   2   3   6      157.62      173.33      7.88 o 
   3   3   6      174.25      154.45      8.67 o 
   4   3   6     2064.05     2105.80     52.14 o 
   5   3   6      948.55      948.77     37.76 o 
   6   3   6      445.70      439.26     25.33 o 
   7   3   6      614.06      590.19     37.23 o 
   8   3   6      952.85      919.29     44.61 o 
   9   3   6        5.52        8.81      8.11 o 
  -9   4   6       54.89       58.28      7.99 o 
  -8   4   6       49.89       51.41      6.19 o 
  -7   4   6      113.42      110.93      7.42 o 
  -6   4   6      100.33      102.70      6.80 o 
  -5   4   6       82.50       80.41      6.49 o 
  -4   4   6      604.88      622.74     14.27 o 
  -3   4   6      192.93      215.75      7.29 o 
  -2   4   6      184.51      199.31      6.99 o 
  -1   4   6     3727.63     3538.63     56.15 o 
   0   4   6       94.88      113.05      7.82 o 
   1   4   6     3354.32     3242.56     27.86 o 
   2   4   6        0.90        7.07      7.99 o 
   3   4   6      416.64      386.95     10.57 o 
   4   4   6      199.89      197.56      8.58 o 
   5   4   6       13.67       27.31      6.60 o 
   6   4   6     1109.46     1101.00     41.91 o 
   7   4   6      737.50      694.84     33.70 o 
   8   4   6        0.16        5.63      6.21 o 
   9   4   6      191.78      200.05     13.78 o 
  -9   5   6      538.20      573.49     22.74 o 
  -8   5   6       24.72       30.27      7.18 o 
  -7   5   6       96.45       95.06      6.17 o 
  -6   5   6      272.48      288.61     11.15 o 
  -5   5   6       76.90       83.16      6.30 o 
  -4   5   6       61.65       61.44      7.32 o 
  -3   5   6      133.98       87.91      7.85 o 
  -2   5   6       22.17       16.30      6.12 o 
  -1   5   6     1941.42     1806.18     27.68 o 
   0   5   6       96.63      114.36      8.39 o 
   1   5   6      634.68      613.47     17.75 o 
   2   5   6      382.31      432.24     10.23 o 
   3   5   6      335.68      388.58     11.32 o 
   4   5   6      127.39      116.60      7.67 o 
   5   5   6     1545.06     1508.61     50.65 o 
   6   5   6        5.47        8.69      6.96 o 
   7   5   6      265.71      236.89     11.75 o 
   8   5   6      258.73      231.93     16.46 o 
   9   5   6       99.93       90.77      8.11 o 
  -9   6   6        0.11        4.74      5.50 o 
  -8   6   6      646.79      631.95     25.23 o 
  -7   6   6       39.95       39.99      5.81 o 
  -6   6   6      149.97      147.79      9.80 o 
  -5   6   6      723.74      702.11     24.77 o 
  -4   6   6      830.30      880.20     21.75 o 
  -3   6   6      495.64      491.66     16.00 o 
  -2   6   6      261.95      267.27      7.14 o 
  -1   6   6     3274.17     3099.85     43.83 o 
   0   6   6      348.33      321.31      9.46 o 
   1   6   6     1755.44     1755.64     34.01 o 
   2   6   6      150.77      183.22      8.47 o 
   3   6   6      441.61      496.20     11.52 o 
   4   6   6      435.09      468.16     14.00 o 
   5   6   6        0.91       19.11      9.61 o 
   6   6   6     1676.62     1663.61     75.06 o 
   7   6   6       52.20       55.53      7.20 o 
   8   6   6        0.97        6.76      6.58 o 
   9   6   6      258.49      246.87     16.91 o 
  -9   7   6      496.25      493.04     24.84 o 
  -8   7   6      250.71      222.10      7.33 o 
  -7   7   6      115.50      118.41      6.54 o 
  -6   7   6      625.99      594.10     18.87 o 
  -5   7   6      218.71      227.32     11.88 o 
  -4   7   6      739.30      730.71     18.95 o 
  -3   7   6      174.02      165.05      7.32 o 
  -2   7   6      364.84      374.45     10.99 o 
  -1   7   6      209.85      210.52      8.20 o 
   0   7   6       57.99       83.45      7.92 o 
   1   7   6      448.63      446.08      9.90 o 
   2   7   6      949.59      946.43     25.01 o 
   3   7   6      501.79      525.44     11.11 o 
   4   7   6      762.67      792.14     11.76 o 
   5   7   6      397.71      402.28     11.83 o 
   6   7   6       92.41       87.24      6.81 o 
   7   7   6       44.05       42.33      6.69 o 
   8   7   6     1138.43     1035.00     75.29 o 
  -8   8   6      403.94      412.95     24.34 o 
  -7   8   6      116.31      109.95      6.87 o 
  -6   8   6       11.11       16.44      5.73 o 
  -5   8   6      884.59      850.29     21.94 o 
  -4   8   6      822.55      751.57     32.59 o 
  -3   8   6      736.39      765.21     25.64 o 
  -2   8   6      442.33      414.63     16.20 o 
  -1   8   6       25.66       49.56      7.89 o 
   0   8   6     1696.90     1818.98     44.98 o 
   1   8   6     1489.62     1575.98     38.03 o 
   2   8   6      157.18      156.03      9.22 o 
   3   8   6      406.58      441.36     10.59 o 
   4   8   6     1218.74     1193.68     19.08 o 
   5   8   6       31.34       34.19      8.25 o 
   6   8   6        5.53        2.22      5.97 o 
   7   8   6       31.89       20.74      7.23 o 
   8   8   6        5.75       13.40      8.04 o 
  -8   9   6       48.86       39.93      6.61 o 
  -7   9   6      133.55      117.78      6.41 o 
  -6   9   6      629.26      585.57     22.61 o 
  -5   9   6        8.69       13.85      7.11 o 
  -4   9   6       87.09       81.30      8.64 o 
  -3   9   6        9.76       15.95      7.85 o 
  -2   9   6        0.06        3.57      7.31 o 
  -1   9   6      117.04      129.58      6.88 o 
   0   9   6     1170.00     1092.96     41.95 o 
   1   9   6      208.34      231.53     10.13 o 
   2   9   6      246.15      244.50     10.33 o 
   3   9   6      734.84      797.86     15.23 o 
   4   9   6      742.13      770.06     11.70 o 
   5   9   6      447.59      414.26     17.59 o 
   6   9   6      217.48      231.55     11.45 o 
   7   9   6       26.49       37.89      6.60 o 
   8   9   6      582.23      532.48     46.68 o 
  -8  10   6       13.51       24.36      6.67 o 
  -7  10   6       21.23       18.29      6.71 o 
  -6  10   6       75.71       65.52      6.89 o 
  -5  10   6      141.82      140.96     10.08 o 
  -4  10   6      148.98      137.80     14.29 o 
  -3  10   6     1216.14     1173.48     54.67 o 
  -2  10   6      713.86      757.85     31.33 o 
  -1  10   6       14.75       24.14      7.20 o 
   0  10   6      489.99      460.18     28.76 o 
   1  10   6     2073.29     2186.97     75.95 o 
   2  10   6       96.42      103.25      8.57 o 
   3  10   6        0.49        9.97      9.27 o 
   4  10   6        3.20       -0.07      7.64 o 
   5  10   6        2.42        4.61      6.60 o 
   6  10   6        1.54        3.15      7.44 o 
   7  10   6      173.60      182.81     19.79 o 
   8  10   6      264.56      256.20     18.26 o 
  -8  11   6       52.00       46.68     12.46 o 
  -7  11   6        4.02       12.16      7.14 o 
  -6  11   6      232.41      197.12     12.04 o 
  -5  11   6       63.25       52.65      6.29 o 
  -4  11   6       37.29       46.77      7.33 o 
  -3  11   6      959.50      920.43     46.31 o 
  -2  11   6       14.51        8.80      6.66 o 
  -1  11   6      115.11      137.47      8.56 o 
   0  11   6      248.91      281.71     14.14 o 
   1  11   6        4.94       12.27      7.62 o 
   2  11   6     1960.35     2098.83     60.58 o 
   3  11   6      944.94      938.25     20.52 o 
   4  11   6       24.06       26.15      8.10 o 
   5  11   6        0.25        6.57      7.82 o 
   6  11   6      305.26      289.59     18.55 o 
   7  11   6      105.50       97.49      9.20 o 
  -7  12   6       82.57       65.33      7.80 o 
  -6  12   6      122.09      108.76      7.51 o 
  -5  12   6        4.64        8.16      8.10 o 
  -4  12   6       37.23       38.24      7.92 o 
  -3  12   6       16.18       16.72      9.21 o 
  -2  12   6      315.43      318.32     18.95 o 
  -1  12   6       32.78       30.22      6.19 o 
   0  12   6      286.62      289.98     13.34 o 
   1  12   6     1902.12     2077.34     95.33 o 
   2  12   6      720.66      739.48     11.93 o 
   3  12   6      115.30      100.46      8.63 o 
   4  12   6      344.19      359.87     16.35 o 
   5  12   6        0.15        8.36      8.32 o 
   6  12   6      188.55      178.53     12.83 o 
   7  12   6        2.32       13.71      8.62 o 
  -7  13   6        4.36        7.58      7.62 o 
  -6  13   6      545.23      482.18     26.17 o 
  -5  13   6        0.58        4.04      7.84 o 
  -4  13   6       73.17       78.20      8.33 o 
  -3  13   6      183.78      190.58     14.98 o 
  -2  13   6     1319.68     1276.51     70.80 o 
  -1  13   6     1177.31     1113.83     63.51 o 
   0  13   6        4.14       11.11      7.01 o 
   1  13   6        1.58       10.70      7.49 o 
   2  13   6       44.31       48.00      8.49 o 
   3  13   6        7.50        7.37      9.04 o 
   4  13   6       76.38       77.82      9.83 o 
   5  13   6      322.02      334.97     14.20 o 
   6  13   6      175.11      164.63     10.46 o 
  -6  14   6       84.92       68.07      7.33 o 
  -5  14   6      139.58      122.80      8.88 o 
  -4  14   6      329.49      300.68     10.84 o 
  -3  14   6       55.75       47.37      7.89 o 
  -2  14   6       32.35       33.14      7.26 o 
  -1  14   6     1390.30     1408.48     85.19 o 
   0  14   6      437.22      424.49     27.40 o 
   1  14   6      106.22      109.38      7.23 o 
   2  14   6        2.64        9.39      8.15 o 
   3  14   6      432.36      437.54     13.74 o 
   4  14   6      389.66      390.31     14.71 o 
   5  14   6       26.37       19.75      9.86 o 
   6  14   6      454.34      462.50     41.95 o 
  -5  15   6       72.44       62.43      8.32 o 
  -4  15   6      410.54      364.60     27.20 o 
  -3  15   6       61.49       70.49      9.33 o 
  -2  15   6       68.41       66.35      8.17 o 
  -1  15   6       10.60       17.53      8.92 o 
   0  15   6       92.15       92.58      8.05 o 
   1  15   6      141.60      153.61      8.44 o 
   2  15   6      237.13      248.61     12.16 o 
   3  15   6       29.19       28.19     10.08 o 
   4  15   6      164.76      169.28     15.82 o 
   5  15   6      118.65      126.65     12.22 o 
  -4  16   6      181.49      164.96     10.99 o 
  -3  16   6       49.12       45.88      9.43 o 
  -2  16   6      144.24      148.36     10.85 o 
  -1  16   6       18.68       17.15      8.61 o 
   0  16   6        6.57       16.61     10.33 o 
   1  16   6      309.79      282.39     16.49 o 
   2  16   6       54.92       57.00      7.75 o 
   3  16   6        8.25        9.83      9.49 o 
   4  16   6      452.84      429.80     22.38 o 
  -3  17   6       42.21       24.74      9.80 o 
  -2  17   6        1.29       -5.03      9.06 o 
  -1  17   6       25.27       36.11      9.24 o 
   0  17   6       24.80       18.95      8.17 o 
   1  17   6        3.64        8.43      8.19 o 
   2  17   6       51.56       64.52      8.28 o 
   3  17   6      437.98      428.83     22.03 o 
  -2  18   6       50.09       57.44     17.91 o 
  -1  18   6        0.34        1.74      8.17 o 
   0  18   6       38.90       38.97      9.97 o 
   1  18   6        1.52        6.68      9.14 o 
  -9   0   7       44.12       70.86      9.09 o 
  -7   0   7      230.30      244.67     21.24 o 
  -5   0   7     3088.48     3450.47    165.25 o 
  -3   0   7      116.71      138.22      8.98 o 
  -1   0   7     3224.02     3335.71     73.25 o 
   1   0   7       22.14       27.76     10.22 o 
   3   0   7      988.14      912.47     30.81 o 
   5   0   7      265.91      281.28     29.56 o 
   7   0   7     4502.53     4373.47    594.09 o 
   9   0   7      159.28      164.85     12.14 o 
  -9   1   7        2.65       12.74      6.98 o 
  -8   1   7       29.72       34.67      6.41 o 
  -7   1   7      216.38      225.85     12.14 o 
  -6   1   7       85.75       99.36      7.19 o 
  -5   1   7      555.73      578.16     16.87 o 
  -4   1   7      116.39      120.29      7.84 o 
  -3   1   7     3341.14     3289.49     62.63 o 
  -2   1   7        6.01       11.45      6.26 o 
  -1   1   7      456.25      376.96      8.24 o 
   0   1   7       39.62       49.84      6.90 o 
   1   1   7      219.75      181.88      7.82 o 
   2   1   7      938.43      973.51     11.71 o 
   3   1   7      788.98      753.45     13.79 o 
   4   1   7      139.94      132.93      7.48 o 
   5   1   7      462.70      478.57     10.90 o 
   6   1   7      329.57      315.02     20.20 o 
   7   1   7      108.84      110.68      9.53 o 
   8   1   7       75.40       85.36      8.10 o 
   9   1   7       14.91       20.78      9.06 o 
  -9   2   7       25.30       25.19      6.56 o 
  -8   2   7      180.33      175.84      9.63 o 
  -7   2   7      427.84      426.72     21.61 o 
  -6   2   7        7.60       13.81      6.72 o 
  -5   2   7      272.89      278.99     12.58 o 
  -4   2   7     1466.92     1516.16     31.92 o 
  -3   2   7       76.79       75.33      6.51 o 
  -2   2   7     2143.58     2125.30     36.25 o 
  -1   2   7       58.89       61.48      6.98 o 
   0   2   7       89.71       99.06      7.23 o 
   1   2   7        1.17        2.36      6.73 o 
   2   2   7       44.31       40.60      7.97 o 
   3   2   7       73.48       58.07      8.34 o 
   4   2   7      709.72      670.47      9.09 o 
   5   2   7     1831.59     1716.54     51.53 o 
   6   2   7       97.01       97.22      7.34 o 
   7   2   7      359.88      369.67     22.36 o 
   8   2   7      106.22      111.33      8.06 o 
   9   2   7      486.95      473.23     20.36 o 
  -9   3   7        0.05       13.41      6.53 o 
  -8   3   7      233.27      223.75     11.14 o 
  -7   3   7      177.14      196.29      8.47 o 
  -6   3   7      216.96      238.29     10.39 o 
  -5   3   7      928.75     1002.74     29.82 o 
  -4   3   7      205.41      213.17      7.60 o 
  -3   3   7      613.07      632.18     11.18 o 
  -2   3   7       10.58        4.09      5.76 o 
  -1   3   7     2129.94     2070.96     32.20 o 
   0   3   7      119.77      106.00      7.18 o 
   1   3   7       18.58       25.21      7.55 o 
   2   3   7      273.74      277.08      8.05 o 
   3   3   7      261.98      292.01      8.16 o 
   4   3   7     1916.42     1963.32     43.08 o 
   5   3   7      555.73      577.88     26.03 o 
   6   3   7     1677.27     1627.02     80.64 o 
   7   3   7       59.89       57.25      6.33 o 
   8   3   7       53.42       49.21      6.88 o 
   9   3   7       47.20       38.66      9.09 o 
  -9   4   7       37.99       40.75      6.82 o 
  -8   4   7       35.42       34.10      6.50 o 
  -7   4   7       49.87       60.72      6.07 o 
  -6   4   7     2506.35     2587.83     87.19 o 
  -5   4   7       88.17       96.21      7.39 o 
  -4   4   7     1931.29     1906.47     59.55 o 
  -3   4   7       15.02       20.83      6.25 o 
  -2   4   7      331.76      310.47      7.52 o 
  -1   4   7      672.04      715.27     13.78 o 
   0   4   7     1064.18     1109.29     19.90 o 
   1   4   7      389.56      395.92      8.77 o 
   2   4   7       55.39       70.81      9.08 o 
   3   4   7      343.05      342.74      9.91 o 
   4   4   7     1618.97     1592.56     31.48 o 
   5   4   7     1139.89     1138.95     47.65 o 
   6   4   7      243.19      247.09     13.60 o 
   7   4   7        2.82        5.74      7.23 o 
   8   4   7       43.36       53.56      7.19 o 
   9   4   7        8.28       16.31     10.99 o 
  -9   5   7       53.99       65.64      6.58 o 
  -8   5   7      168.50      172.52      8.83 o 
  -7   5   7      114.30      126.18      7.11 o 
  -6   5   7      256.44      261.59      7.43 o 
  -5   5   7        0.30       14.12      7.28 o 
  -4   5   7       45.82       40.87      7.23 o 
  -3   5   7      181.06      193.90      7.83 o 
  -2   5   7       55.35       61.31      6.70 o 
  -1   5   7       19.55       40.66      6.53 o 
   0   5   7      444.09      416.29      9.04 o 
   1   5   7      738.90      766.26     13.18 o 
   2   5   7      991.05     1018.62     21.63 o 
   3   5   7      455.29      479.22     10.90 o 
   4   5   7      449.28      436.07      9.74 o 
   5   5   7      161.70      168.11      7.77 o 
   6   5   7      664.90      625.36     21.24 o 
   7   5   7      399.77      389.37     20.71 o 
   8   5   7      776.06      780.84     46.14 o 
  -9   6   7       63.68       62.21      6.72 o 
  -8   6   7       56.53       65.37      6.66 o 
  -7   6   7      306.93      308.48     11.01 o 
  -6   6   7      798.97      753.05     16.23 o 
  -5   6   7      125.51      134.24      6.39 o 
  -4   6   7     1120.80     1043.76     25.03 o 
  -3   6   7      103.60      130.04      7.87 o 
  -2   6   7     1650.02     1625.30     31.55 o 
  -1   6   7      278.73      292.84      8.69 o 
   0   6   7      221.65      201.16      7.52 o 
   1   6   7      477.78      460.93      9.10 o 
   2   6   7      266.82      308.09      9.19 o 
   3   6   7       18.76       21.43      8.04 o 
   4   6   7       80.09       68.00      8.81 o 
   5   6   7      248.20      221.74      8.99 o 
   6   6   7       40.23       41.26      7.17 o 
   7   6   7      128.82      144.53     15.82 o 
   8   6   7      409.14      398.53     29.37 o 
  -8   7   7       17.94       26.10      6.81 o 
  -7   7   7        0.13       11.40      6.43 o 
  -6   7   7        0.00       12.66      5.77 o 
  -5   7   7      431.07      396.06     16.28 o 
  -4   7   7       96.73       94.15      7.17 o 
  -3   7   7     1840.95     1808.52     34.49 o 
  -2   7   7      152.84      134.06      7.06 o 
  -1   7   7      659.66      708.52      9.82 o 
   0   7   7      674.80      703.58     11.82 o 
   1   7   7       58.97       89.25      8.63 o 
   2   7   7       95.50       92.36      8.52 o 
   3   7   7      164.69      172.98      9.80 o 
   4   7   7     1044.73     1021.03     16.41 o 
   5   7   7        9.86       14.81      7.79 o 
   6   7   7       71.79       82.36      6.73 o 
   7   7   7       11.80       17.02      8.60 o 
   8   7   7      403.88      364.05     28.70 o 
  -8   8   7      412.06      397.64     17.56 o 
  -7   8   7      324.31      311.12     16.53 o 
  -6   8   7      339.00      312.11     16.23 o 
  -5   8   7        2.45        3.69      7.14 o 
  -4   8   7        4.47        8.51      6.85 o 
  -3   8   7      201.40      191.43      7.90 o 
  -2   8   7     1048.52      971.84     24.84 o 
  -1   8   7       49.95       54.78      7.94 o 
   0   8   7      377.49      427.18     10.12 o 
   1   8   7      684.01      718.01     10.33 o 
   2   8   7       70.19       74.57      8.84 o 
   3   8   7      462.44      465.92     10.60 o 
   4   8   7     2766.78     2816.74     48.32 o 
   5   8   7      820.06      817.28     14.70 o 
   6   8   7        4.60        5.33      8.36 o 
   7   8   7      502.41      451.52     34.37 o 
   8   8   7      166.29      156.74      7.54 o 
  -8   9   7      193.45      184.26     12.10 o 
  -7   9   7        1.47       10.59      6.82 o 
  -6   9   7      111.76      108.03      6.75 o 
  -5   9   7      644.33      623.68     36.44 o 
  -4   9   7       67.11       64.66      7.01 o 
  -3   9   7      480.16      482.63     17.98 o 
  -2   9   7        0.86        6.66      7.07 o 
  -1   9   7     3299.37     3187.77    103.96 o 
   0   9   7      489.93      518.95     16.25 o 
   1   9   7      743.05      755.72     27.54 o 
   2   9   7     1132.85     1229.11     53.35 o 
   3   9   7        8.92        8.49      8.73 o 
   4   9   7        3.27        4.48      7.78 o 
   5   9   7        3.08        7.94      8.62 o 
   6   9   7      155.67      145.14     10.58 o 
   7   9   7        6.14        8.49      7.25 o 
   8   9   7        0.37       25.45     24.50 o 
  -7  10   7       19.28       14.10      7.07 o 
  -6  10   7      529.54      455.67     26.36 o 
  -5  10   7      113.68      121.62      7.55 o 
  -4  10   7      443.60      377.37     22.16 o 
  -3  10   7       80.57       80.57      8.18 o 
  -2  10   7      159.67      184.33     10.96 o 
  -1  10   7      845.12      848.30     28.21 o 
   0  10   7       78.30       76.04      7.99 o 
   1  10   7     1224.07     1265.11     41.35 o 
   2  10   7      945.49     1007.21     55.36 o 
   3  10   7       87.01       92.68      8.39 o 
   4  10   7      142.16      159.47      8.98 o 
   5  10   7      862.32      898.40     43.65 o 
   6  10   7      708.35      678.72     44.81 o 
   7  10   7      301.37      266.63     24.85 o 
  -7  11   7      114.43      100.23      7.18 o 
  -6  11   7      678.27      617.04     39.36 o 
  -5  11   7      545.47      532.25     33.49 o 
  -4  11   7      485.30      409.01     36.32 o 
  -3  11   7      138.08      123.99      7.80 o 
  -2  11   7        0.37        2.96      6.72 o 
  -1  11   7      185.65      200.68     13.40 o 
   0  11   7      591.81      599.69     32.13 o 
   1  11   7     1897.58     2043.15     60.62 o 
   2  11   7      762.00      809.37     26.10 o 
   3  11   7       35.21       42.31      7.69 o 
   4  11   7       25.17       28.47      8.18 o 
   5  11   7      112.05      106.64      8.65 o 
   6  11   7      239.29      228.66     16.69 o 
   7  11   7       31.01       27.71      7.41 o 
  -7  12   7        8.29       13.58      8.51 o 
  -6  12   7        0.06        4.83      6.87 o 
  -5  12   7        9.63       12.66      7.25 o 
  -4  12   7      184.40      189.22     13.56 o 
  -3  12   7       16.21       20.18      6.99 o 
  -2  12   7      775.20      758.30     45.67 o 
  -1  12   7      439.07      430.10     20.48 o 
   0  12   7       96.16       86.12      7.20 o 
   1  12   7       35.68       44.55      7.77 o 
   2  12   7     1119.95     1214.12     21.36 o 
   3  12   7      577.88      587.49     15.04 o 
   4  12   7      141.14      143.78      8.93 o 
   5  12   7      315.07      329.74     13.38 o 
   6  12   7        7.81       15.35      9.76 o 
  -6  13   7      124.01      105.99      9.03 o 
  -5  13   7       32.31       30.99      8.92 o 
  -4  13   7       60.61       52.88      8.30 o 
  -3  13   7      109.81      108.33      9.56 o 
  -2  13   7       80.58       82.14      8.32 o 
  -1  13   7       12.89       14.68      6.91 o 
   0  13   7        9.79       11.91      6.17 o 
   1  13   7     1608.42     1549.72     93.74 o 
   2  13   7      312.25      325.34     10.55 o 
   3  13   7       41.90       46.59      8.44 o 
   4  13   7       51.55       46.05      9.19 o 
   5  13   7        0.04        8.71      7.78 o 
   6  13   7      150.92      156.34     15.35 o 
  -5  14   7      150.75      125.81     10.97 o 
  -4  14   7      520.87      451.81     20.76 o 
  -3  14   7      299.22      275.42     17.91 o 
  -2  14   7        2.20        9.13      7.20 o 
  -1  14   7      742.88      800.71     38.32 o 
   0  14   7        9.55        6.17      7.67 o 
   1  14   7      140.11      128.79      7.32 o 
   2  14   7      177.57      194.62      9.63 o 
   3  14   7        5.32       17.61      9.64 o 
   4  14   7       36.14       38.66      9.97 o 
   5  14   7      103.16      105.12     10.17 o 
  -5  15   7       18.24       27.42      8.55 o 
  -4  15   7       95.88      100.63      8.11 o 
  -3  15   7       10.76       21.52      8.24 o 
  -2  15   7       26.41       26.14      8.01 o 
  -1  15   7      276.42      252.06     15.16 o 
   0  15   7       23.26       23.59      8.05 o 
   1  15   7        5.83       -1.04      7.41 o 
   2  15   7      293.62      319.01     13.51 o 
   3  15   7      265.19      243.79     13.85 o 
   4  15   7      171.41      170.59     13.08 o 
  -4  16   7      112.42      102.73      8.29 o 
  -3  16   7      299.51      275.50     10.77 o 
  -2  16   7       75.76       82.56      7.52 o 
  -1  16   7      453.10      425.82     29.26 o 
   0  16   7       29.98       23.15      7.61 o 
   1  16   7        0.15        2.89      7.23 o 
   2  16   7      159.73      158.56      8.13 o 
   3  16   7        3.14       10.45      8.43 o 
  -2  17   7        8.83       10.97      7.64 o 
  -1  17   7      236.43      230.10     14.69 o 
   0  17   7      191.12      199.21     12.99 o 
   1  17   7       46.40       44.47      8.35 o 
   2  17   7     1263.82     1100.95     81.83 o 
  -8   0   8      104.19      143.85     13.11 o 
  -6   0   8      954.59     1131.84     50.86 o 
  -4   0   8      327.08      334.35     11.09 o 
  -2   0   8     1524.12     1584.40     27.97 o 
   0   0   8        0.22       -0.95      8.83 o 
   2   0   8     1714.86     1582.31     21.99 o 
   4   0   8     1132.63     1153.03     23.21 o 
   6   0   8     1908.15     1847.79    138.19 o 
   8   0   8      115.38      108.73     16.52 o 
  -9   1   8       21.77       22.44      6.72 o 
  -8   1   8      396.86      456.06     13.49 o 
  -7   1   8       87.05      105.04      7.26 o 
  -6   1   8      837.78      902.15     16.69 o 
  -5   1   8     1568.25     1661.48     44.47 o 
  -4   1   8      245.50      275.47      7.45 o 
  -3   1   8       51.22       51.28      6.66 o 
  -2   1   8      610.32      573.38     23.20 o 
  -1   1   8        2.26       12.76      7.42 o 
   0   1   8      546.58      586.95      9.47 o 
   1   1   8      688.91      642.94     10.37 o 
   2   1   8      794.22      783.76     10.23 o 
   3   1   8      171.36      147.83      8.33 o 
   4   1   8      603.03      604.23      9.10 o 
   5   1   8        6.57       14.14      7.11 o 
   6   1   8       65.00       74.24      7.95 o 
   7   1   8      262.78      274.05     14.35 o 
   8   1   8        5.67       16.65      6.97 o 
  -9   2   8       72.12       74.54      6.73 o 
  -8   2   8      366.02      421.39     17.96 o 
  -7   2   8        2.18        5.94      6.38 o 
  -6   2   8      158.59      176.19      8.01 o 
  -5   2   8      512.54      572.36     11.41 o 
  -4   2   8      340.09      330.03     10.06 o 
  -3   2   8      209.37      215.98      6.89 o 
  -2   2   8      178.21      182.92      8.73 o 
  -1   2   8       85.87       85.41      7.11 o 
   0   2   8     4901.19     4702.43     33.04 o 
   1   2   8       33.06       37.66      6.98 o 
   2   2   8      303.34      273.02      8.88 o 
   3   2   8       97.99       95.38      7.07 o 
   4   2   8      718.83      685.03     12.13 o 
   5   2   8      603.33      588.92     23.80 o 
   6   2   8      192.12      202.91     10.99 o 
   7   2   8        1.77        7.06      6.44 o 
   8   2   8       36.19       25.96      8.40 o 
  -9   3   8        1.03        9.23      6.42 o 
  -8   3   8      346.25      403.39     15.61 o 
  -7   3   8      258.97      289.35      8.74 o 
  -6   3   8        7.68       13.63      6.00 o 
  -5   3   8      694.79      728.39     18.29 o 
  -4   3   8       22.73       20.33      6.03 o 
  -3   3   8      115.98       97.06      6.13 o 
  -2   3   8      486.47      463.60      8.01 o 
  -1   3   8      389.44      405.41      8.16 o 
   0   3   8      307.32      302.20      7.71 o 
   1   3   8     1219.85     1192.47     22.24 o 
   2   3   8      314.09      342.23      9.22 o 
   3   3   8      659.50      660.92     11.08 o 
   4   3   8        0.21        8.87      6.28 o 
   5   3   8      157.33      155.71      7.47 o 
   6   3   8        3.23        5.11      5.75 o 
   7   3   8       96.25       85.06      7.25 o 
   8   3   8        2.78        7.70      7.59 o 
  -8   4   8      224.16      250.13      9.91 o 
  -7   4   8      888.54      970.50     31.49 o 
  -6   4   8      215.77      196.78      9.00 o 
  -5   4   8       52.47       72.56      6.37 o 
  -4   4   8       48.95       68.99      7.60 o 
  -3   4   8       19.41       27.63      6.25 o 
  -2   4   8      369.12      373.87      9.76 o 
  -1   4   8       58.45       54.38      6.47 o 
   0   4   8       36.67       38.64      6.71 o 
   1   4   8      132.09      141.74      7.37 o 
   2   4   8      156.18      135.92      9.04 o 
   3   4   8     1628.46     1625.30     25.36 o 
   4   4   8      101.05       99.23      7.20 o 
   5   4   8     1569.81     1557.69     63.26 o 
   6   4   8      200.79      191.52     10.13 o 
   7   4   8       49.13       58.63      6.60 o 
   8   4   8       94.62       84.10      7.50 o 
  -8   5   8       17.48       26.57      6.79 o 
  -7   5   8      312.21      332.25     19.40 o 
  -6   5   8       11.83       21.53      6.11 o 
  -5   5   8      218.34      249.77      9.51 o 
  -4   5   8      124.74      146.46      7.32 o 
  -3   5   8      258.66      268.61      7.45 o 
  -2   5   8      226.64      259.22      7.57 o 
  -1   5   8      127.52      131.32      7.07 o 
   0   5   8       49.79       47.57      7.54 o 
   1   5   8     2347.93     2352.53     33.89 o 
   2   5   8     1209.99     1285.19     25.57 o 
   3   5   8     3304.83     3339.48     43.51 o 
   4   5   8      984.37      977.19     19.62 o 
   5   5   8      207.96      201.74     11.18 o 
   6   5   8       27.99       30.72      6.80 o 
   7   5   8        5.98        6.94      6.40 o 
   8   5   8       79.33       81.82      8.58 o 
  -8   6   8        0.38        4.21      7.58 o 
  -7   6   8      857.73      866.16     35.74 o 
  -6   6   8      263.02      289.67     12.77 o 
  -5   6   8      166.30      163.11      6.99 o 
  -4   6   8       86.30       87.38      6.68 o 
  -3   6   8      558.75      550.35     15.81 o 
  -2   6   8      250.18      267.69      6.67 o 
  -1   6   8       58.04       66.01      7.70 o 
   0   6   8       82.74       91.09      8.16 o 
   1   6   8      110.79       98.37      7.55 o 
   2   6   8     1637.04     1664.47     28.36 o 
   3   6   8      194.70      201.54      8.91 o 
   4   6   8      123.91      140.17      8.80 o 
   5   6   8     1472.20     1547.75     60.01 o 
   6   6   8       53.58       51.62      7.37 o 
   7   6   8      187.54      170.17     12.37 o 
   8   6   8      235.70      224.03      9.48 o 
  -8   7   8      537.00      560.63     25.40 o 
  -7   7   8        1.13       14.51      6.54 o 
  -6   7   8      362.34      348.03     13.52 o 
  -5   7   8       62.02       75.41      6.76 o 
  -4   7   8      151.01      156.87      7.05 o 
  -3   7   8       22.39       31.18      7.22 o 
  -2   7   8      472.79      493.08     13.17 o 
  -1   7   8       63.31       68.86      7.05 o 
   0   7   8     1334.46     1353.90     22.84 o 
   1   7   8       95.89       93.64      7.59 o 
   2   7   8      138.91      152.00      8.29 o 
   3   7   8     1038.24     1120.34     27.78 o 
   4   7   8      605.64      603.75     18.93 o 
   5   7   8      689.49      667.56     13.56 o 
   6   7   8      620.95      623.74     22.89 o 
   7   7   8        0.21       -0.92      6.78 o 
   8   7   8      103.88       99.16     12.68 o 
  -8   8   8      150.90      146.64      7.52 o 
  -7   8   8       28.06       40.55      6.18 o 
  -6   8   8       20.04       36.05      6.35 o 
  -5   8   8      748.93      685.09     33.25 o 
  -4   8   8      866.03      848.39     24.23 o 
  -3   8   8      498.12      468.34     16.47 o 
  -2   8   8      140.37      155.19      7.45 o 
  -1   8   8        7.37       21.76      7.31 o 
   0   8   8     1407.50     1413.30     20.96 o 
   1   8   8        1.49        2.12      7.43 o 
   2   8   8      299.72      310.18     10.84 o 
   3   8   8     1211.94     1359.36     50.88 o 
   4   8   8      939.46     1024.67     22.37 o 
   5   8   8      142.29      140.76      8.86 o 
   6   8   8       39.25       27.31      7.88 o 
   7   8   8        5.98       11.65      7.38 o 
  -7   9   8       38.12       46.31      6.33 o 
  -6   9   8      186.56      193.53      8.51 o 
  -5   9   8       21.23       21.34      6.11 o 
  -4   9   8      297.76      263.56      8.27 o 
  -3   9   8       59.62       59.06      7.16 o 
  -2   9   8        3.86        9.90      6.60 o 
  -1   9   8        5.07       10.17      5.95 o 
   0   9   8       95.13      114.65      8.12 o 
   1   9   8      870.94      924.18     25.77 o 
   2   9   8     1454.03     1533.71     47.95 o 
   3   9   8     1099.01     1192.91     25.43 o 
   4   9   8      297.94      306.22     14.76 o 
   5   9   8      428.36      418.12     10.75 o 
   6   9   8      183.00      166.99     10.10 o 
   7   9   8       18.67       19.92      7.01 o 
  -7  10   8      103.38       90.13      6.91 o 
  -6  10   8      163.76      162.09      9.84 o 
  -5  10   8      333.94      271.98     22.96 o 
  -4  10   8      444.03      355.06     19.80 o 
  -3  10   8      869.90      884.93     46.50 o 
  -2  10   8      204.39      183.27      8.05 o 
  -1  10   8      842.28      841.15     30.56 o 
   0  10   8     2192.85     2421.32     67.61 o 
   1  10   8      185.60      204.50      8.36 o 
   2  10   8      378.94      413.23     13.23 o 
   3  10   8       42.07       52.97      8.87 o 
   4  10   8      194.89      202.65      9.20 o 
   5  10   8       35.17       38.84      8.00 o 
   6  10   8        6.63       18.85      8.25 o 
   7  10   8      511.89      487.40     38.68 o 
  -7  11   8      195.47      181.79     13.15 o 
  -6  11   8      392.29      350.36     23.05 o 
  -5  11   8        8.23        5.46      6.61 o 
  -4  11   8      108.34      125.25      8.29 o 
  -3  11   8      110.90      101.44      7.97 o 
  -2  11   8        8.56       19.98      7.50 o 
  -1  11   8     1057.75     1029.68     58.18 o 
   0  11   8     1697.57     1707.80     63.59 o 
   1  11   8      387.08      408.15     14.49 o 
   2  11   8      221.49      248.71     10.00 o 
   3  11   8       27.19       29.38      7.18 o 
   4  11   8        1.05       15.19      8.12 o 
   5  11   8      106.04      103.38      9.20 o 
   6  11   8       13.66        8.54      8.12 o 
  -6  12   8        8.56        9.32      6.70 o 
  -5  12   8      316.03      279.57     19.09 o 
  -4  12   8       16.48       19.14      7.70 o 
  -3  12   8      219.14      195.22     14.53 o 
  -2  12   8       41.34       51.60      7.46 o 
  -1  12   8      394.91      375.90     18.87 o 
   0  12   8      684.12      680.12     23.70 o 
   1  12   8       20.76       33.74      7.43 o 
   2  12   8      154.63      167.29      8.56 o 
   3  12   8      574.44      564.37     18.46 o 
   4  12   8      498.55      495.33     13.96 o 
   5  12   8      264.54      303.17     12.94 o 
   6  12   8      510.86      472.76     30.12 o 
  -5  13   8      437.90      400.71     23.07 o 
  -4  13   8       23.25       19.17      6.24 o 
  -3  13   8      381.74      341.18     20.17 o 
  -2  13   8      422.10      433.14     30.83 o 
  -1  13   8       97.76       86.30      7.88 o 
   0  13   8     1896.08     1775.56     92.98 o 
   1  13   8       45.62       57.04      8.18 o 
   2  13   8      179.95      180.35      7.93 o 
   3  13   8       63.93       69.94      8.65 o 
   4  13   8        0.61        3.20      9.66 o 
   5  13   8       26.41       33.59      9.90 o 
  -5  14   8        2.12        5.70      7.92 o 
  -4  14   8       75.53       63.51      8.43 o 
  -3  14   8       26.46       22.99      8.12 o 
  -2  14   8       50.94       53.94      8.27 o 
  -1  14   8        6.08        0.23      7.94 o 
   0  14   8       76.20       71.43      7.66 o 
   1  14   8       60.38       76.89      8.77 o 
   2  14   8      443.30      460.02     12.35 o 
   3  14   8      607.10      631.40     11.27 o 
   4  14   8       36.49       34.96      8.79 o 
  -4  15   8      124.78      140.29      8.24 o 
  -3  15   8       53.12       47.66      8.05 o 
  -2  15   8       40.33       42.39      8.33 o 
  -1  15   8        9.94       19.29      8.16 o 
   0  15   8      788.80      759.52     35.51 o 
   1  15   8        6.79       12.29      7.32 o 
   2  15   8      562.85      567.69     14.96 o 
   3  15   8      346.61      374.62     12.11 o 
   4  15   8       20.53       13.46     13.80 o 
  -3  16   8       58.24       42.88      8.25 o 
  -2  16   8      475.19      409.02     29.89 o 
  -1  16   8      756.62      712.36     34.39 o 
   0  16   8      585.76      584.09     32.47 o 
   1  16   8       65.68       63.08      7.97 o 
   2  16   8      896.91      784.28     52.78 o 
  -7   0   9      449.08      490.73     15.95 o 
  -5   0   9     1564.52     1562.80     61.54 o 
  -3   0   9       51.66       38.60      8.08 o 
  -1   0   9       14.73       17.24      8.03 o 
   1   0   9       56.41       45.32     10.36 o 
   3   0   9      433.42      397.67     17.31 o 
   5   0   9       35.93       33.15      8.15 o 
   7   0   9      853.42      832.91     79.18 o 
  -8   1   9       10.73       19.44      7.63 o 
  -7   1   9        0.03        7.80      8.13 o 
  -6   1   9      114.66      123.62      6.25 o 
  -5   1   9      214.21      237.72      8.75 o 
  -4   1   9      372.72      390.46      8.17 o 
  -3   1   9      261.32      253.96      7.93 o 
  -2   1   9       46.60       44.63      6.69 o 
  -1   1   9     3470.00     3419.56     57.49 o 
   0   1   9      398.54      368.75      8.29 o 
   1   1   9     1162.01     1133.57     12.48 o 
   2   1   9      162.51      186.04      8.82 o 
   3   1   9      395.14      378.22      9.14 o 
   4   1   9      180.40      180.52      7.54 o 
   5   1   9      112.90      101.00      7.20 o 
   6   1   9        9.42       17.44      6.07 o 
   7   1   9       45.82       44.48      6.82 o 
   8   1   9        7.57       11.38      6.96 o 
  -8   2   9        6.89        4.77      7.06 o 
  -7   2   9        3.39       12.82      7.51 o 
  -6   2   9        9.06       28.17      7.22 o 
  -5   2   9       51.62       54.45      7.23 o 
  -4   2   9       87.99      101.44      7.97 o 
  -3   2   9       25.16       33.17      6.60 o 
  -2   2   9      623.65      589.17     16.72 o 
  -1   2   9       19.54       24.20      6.38 o 
   0   2   9      380.30      345.66     10.00 o 
   1   2   9        9.60       20.02      7.62 o 
   2   2   9      722.43      675.61      9.58 o 
   3   2   9        0.47        3.83      6.48 o 
   4   2   9       69.09       64.21      7.83 o 
   5   2   9       39.57       29.64      6.38 o 
   6   2   9      266.87      250.35     10.15 o 
   7   2   9       34.90       32.43      7.03 o 
   8   2   9       16.51       20.62      8.02 o 
  -8   3   9      818.27      878.25     35.66 o 
  -7   3   9      151.00      163.43     10.35 o 
  -6   3   9      133.64      138.36      8.95 o 
  -5   3   9      189.16      208.39      7.11 o 
  -4   3   9      483.70      530.97     13.94 o 
  -3   3   9      424.78      397.86      8.48 o 
  -2   3   9     1515.22     1428.71     30.03 o 
  -1   3   9        1.57        3.31      6.36 o 
   0   3   9      599.32      589.80     12.24 o 
   1   3   9     1899.09     1834.18     26.20 o 
   2   3   9      131.12      137.76      8.29 o 
   3   3   9       49.89       44.97      7.27 o 
   4   3   9       44.75       36.84      7.44 o 
   5   3   9      140.56      137.27      7.49 o 
   6   3   9        0.32        3.79      6.77 o 
   7   3   9       18.04       28.41      7.64 o 
   8   3   9      595.00      581.26     34.29 o 
  -8   4   9       60.25       75.70      8.30 o 
  -7   4   9       24.49       33.25      7.80 o 
  -6   4   9       55.11       60.53      7.09 o 
  -5   4   9      895.57      904.20     15.50 o 
  -4   4   9       41.56       36.26      7.32 o 
  -3   4   9      454.88      455.86     12.38 o 
  -2   4   9     2526.76     2547.92     37.10 o 
  -1   4   9      454.70      493.18     12.57 o 
   0   4   9      196.76      178.35      7.71 o 
   1   4   9      331.79      313.33      8.02 o 
   2   4   9     2178.30     2148.63     19.19 o 
   3   4   9       40.60       43.56      7.71 o 
   4   4   9      132.41      130.45      7.28 o 
   5   4   9       53.31       55.14      7.37 o 
   6   4   9       45.31       48.69      7.64 o 
   7   4   9      162.42      188.08     10.75 o 
   8   4   9      479.42      448.77     22.84 o 
  -8   5   9       21.88       23.76      8.42 o 
  -7   5   9        1.15        9.46      7.55 o 
  -6   5   9        0.59        4.96      6.40 o 
  -5   5   9     1080.42      955.54     25.84 o 
  -4   5   9       43.45       36.74      6.21 o 
  -3   5   9       18.36       34.13      6.65 o 
  -2   5   9      763.63      770.06     16.77 o 
  -1   5   9      443.74      430.81      9.60 o 
   0   5   9      811.65      761.72      9.93 o 
   1   5   9       42.36       56.73      7.49 o 
   2   5   9       25.78       29.96      7.72 o 
   3   5   9        2.88       10.54      6.54 o 
   4   5   9       14.45       11.59      7.14 o 
   5   5   9      421.16      380.35     12.89 o 
   6   5   9      229.97      244.44     13.19 o 
   7   5   9       67.65       58.99      7.88 o 
  -8   6   9       60.17       58.81      6.82 o 
  -7   6   9      159.59      150.16      8.25 o 
  -6   6   9      160.44      161.38      8.94 o 
  -5   6   9       19.57       17.13      6.04 o 
  -4   6   9      419.33      424.87      9.76 o 
  -3   6   9      499.28      499.24      8.51 o 
  -2   6   9      208.96      195.85      7.97 o 
  -1   6   9       71.50       86.34      8.04 o 
   0   6   9     7276.21     7031.57     37.37 o 
   1   6   9     1458.98     1491.05     19.96 o 
   2   6   9        6.71        5.19      7.49 o 
   3   6   9       13.95       16.85      9.12 o 
   4   6   9      242.87      254.26      7.88 o 
   5   6   9       47.40       39.48      6.87 o 
   6   6   9       81.12       88.89      8.80 o 
   7   6   9      142.80      131.23      9.14 o 
  -7   7   9      624.87      573.93     24.07 o 
  -6   7   9       41.83       48.80      6.65 o 
  -5   7   9      173.23      164.91      7.51 o 
  -4   7   9       27.31       29.47      6.66 o 
  -3   7   9        0.01        7.58      6.20 o 
  -2   7   9       48.17       54.55      6.70 o 
  -1   7   9       51.01       56.00      8.13 o 
   0   7   9      860.15      903.56     10.69 o 
   1   7   9     1151.32     1162.62     23.95 o 
   2   7   9     1600.95     1608.59     32.52 o 
   3   7   9        2.40       10.48      8.26 o 
   4   7   9      243.37      251.30      9.82 o 
   5   7   9       27.64       27.47      7.49 o 
   6   7   9      171.38      179.97      9.81 o 
   7   7   9       28.46       33.46      8.27 o 
  -7   8   9        1.30        8.14      6.77 o 
  -6   8   9      208.45      217.63     13.45 o 
  -5   8   9      117.79      119.53      8.62 o 
  -4   8   9       86.64      103.30      6.92 o 
  -3   8   9     1234.45     1114.34     20.67 o 
  -2   8   9      889.63      832.28     27.15 o 
  -1   8   9       12.92       18.57      7.14 o 
   0   8   9       44.43       68.03      7.56 o 
   1   8   9      397.51      418.16     12.96 o 
   2   8   9      270.62      273.44      9.09 o 
   3   8   9      121.92      140.74      9.62 o 
   4   8   9        0.18        6.70      6.47 o 
   5   8   9       59.67       55.52      8.53 o 
   6   8   9      111.33      106.88      8.90 o 
   7   8   9       47.21       47.37      8.22 o 
  -7   9   9       47.52       48.63      6.89 o 
  -6   9   9      112.31      113.97      8.59 o 
  -5   9   9       16.03       12.56      7.02 o 
  -4   9   9       11.92        4.62      7.12 o 
  -3   9   9      263.12      250.24      7.38 o 
  -2   9   9      570.07      551.35     20.44 o 
  -1   9   9      663.68      637.43     21.70 o 
   0   9   9      121.83      111.38      8.05 o 
   1   9   9      401.41      402.75      8.97 o 
   2   9   9       36.01       39.43      7.68 o 
   3   9   9        0.26        6.44      7.71 o 
   4   9   9     1749.63     1768.35     61.84 o 
   5   9   9        2.66        7.66      6.87 o 
   6   9   9      177.20      171.58     11.51 o 
  -6  10   9      304.81      301.08     17.42 o 
  -5  10   9       96.21       92.33      7.91 o 
  -4  10   9       29.41       27.74      7.74 o 
  -3  10   9       15.30       13.10      7.51 o 
  -2  10   9       15.02       15.16      7.02 o 
  -1  10   9      129.01      141.94      7.84 o 
   0  10   9       30.11       34.72      6.11 o 
   1  10   9      168.39      190.79      9.84 o 
   2  10   9      281.05      292.25     11.09 o 
   3  10   9      338.76      344.42      9.38 o 
   4  10   9       45.17       44.28      8.37 o 
   5  10   9       35.97       45.00      9.81 o 
   6  10   9      163.23      163.53     10.93 o 
  -6  11   9        4.20        3.87      6.67 o 
  -5  11   9      226.46      205.36     21.08 o 
  -4  11   9      580.33      580.12     34.82 o 
  -3  11   9      197.76      208.15     14.53 o 
  -2  11   9      173.91      182.20      8.13 o 
  -1  11   9      121.74      128.45      7.56 o 
   0  11   9       44.32       42.63      7.35 o 
   1  11   9      178.72      181.07      7.77 o 
   2  11   9       17.27       19.27      6.98 o 
   3  11   9       38.44       44.48      8.57 o 
   4  11   9      769.34      825.99     21.66 o 
   5  11   9       52.93       56.23      8.66 o 
   6  11   9      240.84      202.07     27.10 o 
  -5  12   9        9.64        6.75      6.90 o 
  -4  12   9       24.25       24.94      7.87 o 
  -3  12   9       98.10       74.07      8.63 o 
  -2  12   9        0.82        5.03      7.71 o 
  -1  12   9      281.23      288.56     14.00 o 
   0  12   9     1525.06     1631.77     71.00 o 
   1  12   9      292.86      301.57     15.36 o 
   2  12   9      208.16      219.50     10.69 o 
   3  12   9      145.09      159.13      8.77 o 
   4  12   9        0.01        7.24      9.23 o 
   5  12   9      246.87      281.64     13.14 o 
  -5  13   9      110.03       99.30      7.62 o 
  -4  13   9      199.48      205.20     14.63 o 
  -3  13   9      336.67      356.65     19.46 o 
  -2  13   9       48.79       54.75      8.98 o 
  -1  13   9        2.43       11.01      7.24 o 
   0  13   9       19.30       24.21      7.38 o 
   1  13   9       14.65       14.48      8.05 o 
   2  13   9       91.73      103.53      8.66 o 
   3  13   9      786.59      801.96     18.90 o 
   4  13   9        0.62        6.26      8.27 o 
  -4  14   9        1.12        3.61      8.03 o 
  -3  14   9      542.63      503.61     27.32 o 
  -2  14   9      675.48      650.79     31.26 o 
  -1  14   9        7.97       12.45      8.43 o 
   0  14   9       83.36       94.45      7.31 o 
   1  14   9      208.66      218.15      9.00 o 
   2  14   9      426.32      450.12     11.90 o 
   3  14   9      771.22      772.09     18.77 o 
   4  14   9        5.06        6.29     17.01 o 
  -3  15   9       31.00       24.91      9.68 o 
  -2  15   9       10.03       22.57      7.93 o 
  -1  15   9       33.71       28.95      8.67 o 
   0  15   9       11.94        9.85      7.38 o 
   1  15   9      138.72      136.87      7.48 o 
   2  15   9      239.07      241.57     10.15 o 
   0  16   9        3.31       11.25      8.59 o 
  -8   0  10        3.58        8.82      9.10 o 
  -6   0  10       23.10       26.39     10.30 o 
  -4   0  10      517.51      550.64     12.16 o 
  -2   0  10        4.85       20.14     10.51 o 
   0   0  10       13.48       15.90      8.94 o 
   2   0  10      819.81      818.14     45.63 o 
   4   0  10     2676.99     2586.68     93.87 o 
   6   0  10     1506.93     1491.77     55.93 o 
  -8   1  10       20.76       22.64      7.65 o 
  -7   1  10      615.66      627.46     15.47 o 
  -6   1  10       37.52       50.73      7.02 o 
  -5   1  10       15.48       13.79      6.31 o 
  -4   1  10      756.91      743.69     14.79 o 
  -3   1  10      142.06      141.78      7.01 o 
  -2   1  10     4097.28     4029.90     82.20 o 
  -1   1  10       90.53       90.39      6.73 o 
   0   1  10     1435.17     1385.98     16.87 o 
   1   1  10        1.21       10.36      7.44 o 
   2   1  10      486.40      418.67     11.89 o 
   3   1  10       23.05       25.70      6.22 o 
   4   1  10       77.89       45.91      7.31 o 
   5   1  10      344.92      323.05      8.60 o 
   6   1  10      370.75      340.40     12.63 o 
   7   1  10       25.66       19.11      7.31 o 
  -8   2  10        1.42        7.85      7.11 o 
  -7   2  10      185.73      180.23      8.25 o 
  -6   2  10        0.12        2.65      5.91 o 
  -5   2  10     1026.29     1026.76     30.03 o 
  -4   2  10      212.54      208.85      6.59 o 
  -3   2  10      277.60      273.15      7.54 o 
  -2   2  10        6.59       12.80      5.43 o 
  -1   2  10     1561.44     1641.60     45.09 o 
   0   2  10     1851.77     1803.80     29.62 o 
   1   2  10       64.41       76.73      8.18 o 
   2   2  10      586.72      557.94      8.84 o 
   3   2  10       91.92       78.83      6.40 o 
   4   2  10      950.68      874.22     29.51 o 
   5   2  10        4.12        5.26      6.54 o 
   6   2  10      712.89      724.06     23.49 o 
   7   2  10       24.75       23.30      7.07 o 
  -8   3  10       24.85       27.58      8.00 o 
  -7   3  10      203.39      209.66      7.65 o 
  -6   3  10       51.01       53.98      6.66 o 
  -5   3  10        0.40        6.70      6.55 o 
  -4   3  10       99.15      118.64      6.88 o 
  -3   3  10      545.40      551.04      9.26 o 
  -2   3  10      568.04      525.12      7.83 o 
  -1   3  10       47.51       55.30      6.62 o 
   0   3  10      471.93      462.99      8.94 o 
   1   3  10      592.67      545.99      8.85 o 
   2   3  10       51.33       52.54      7.12 o 
   3   3  10      745.28      667.86     19.47 o 
   4   3  10        0.02       -0.65      7.57 o 
   5   3  10      202.20      221.01      7.65 o 
   6   3  10        3.18        5.79      7.18 o 
   7   3  10      314.52      291.81     14.86 o 
  -7   4  10      320.89      307.23      8.02 o 
  -6   4  10      557.06      596.23     14.13 o 
  -5   4  10     2332.24     2292.25     45.68 o 
  -4   4  10     1534.23     1469.79     20.50 o 
  -3   4  10      617.84      603.80     15.69 o 
  -2   4  10      595.31      525.12     11.78 o 
  -1   4  10      780.55      813.12     17.01 o 
   0   4  10       28.50       23.05      6.27 o 
   1   4  10      169.55      180.04      7.09 o 
   2   4  10        2.03        9.30      7.59 o 
   3   4  10      184.37      145.90      8.51 o 
   4   4  10       24.54       29.60      6.37 o 
   5   4  10      102.49      116.04      7.09 o 
   6   4  10       76.75       75.39      7.54 o 
   7   4  10      187.97      198.22     11.23 o 
  -7   5  10       13.41       23.48      8.40 o 
  -6   5  10      156.70      165.85      7.96 o 
  -5   5  10       83.83       91.09      6.60 o 
  -4   5  10       17.89       32.15      6.97 o 
  -3   5  10      804.24      816.11     12.02 o 
  -2   5  10      245.73      225.94      6.83 o 
  -1   5  10     2177.17     2130.42     29.06 o 
   0   5  10       67.28       65.44      7.81 o 
   1   5  10     3294.90     3270.21     27.71 o 
   2   5  10      486.53      515.97      8.84 o 
   3   5  10       73.91       90.00      8.07 o 
   4   5  10      332.78      310.31     11.77 o 
   5   5  10       86.28       98.36      7.86 o 
   6   5  10       25.21       28.01      8.02 o 
   7   5  10      814.18      775.13     41.95 o 
  -7   6  10      243.63      208.54     12.08 o 
  -6   6  10        1.87        8.94      6.83 o 
  -5   6  10      698.26      715.07     15.78 o 
  -4   6  10       22.92       18.95      6.89 o 
  -3   6  10      172.51      150.39      6.31 o 
  -2   6  10      328.11      322.72      7.14 o 
  -1   6  10      170.32      168.27      7.39 o 
   0   6  10      203.03      213.03      7.75 o 
   1   6  10        4.46        6.50      7.35 o 
   2   6  10       20.35       36.28      8.26 o 
   3   6  10       48.37       49.77      7.26 o 
   4   6  10      114.80      119.96      7.94 o 
   5   6  10       42.40       47.74      7.37 o 
   6   6  10       91.69      104.14      7.76 o 
   7   6  10      104.81      117.07      9.48 o 
  -7   7  10        2.90       11.45      7.05 o 
  -6   7  10      470.62      544.53     16.63 o 
  -5   7  10      227.32      225.84      8.31 o 
  -4   7  10      322.87      349.29      9.79 o 
  -3   7  10      901.29      844.19     20.36 o 
  -2   7  10      670.13      644.43      9.32 o 
  -1   7  10      155.20      174.46      7.27 o 
   0   7  10      100.39       97.03      7.41 o 
   1   7  10      428.21      400.73      8.69 o 
   2   7  10      427.86      455.42     10.35 o 
   3   7  10       78.37       95.88      7.60 o 
   4   7  10      108.16      100.62      7.72 o 
   5   7  10      627.46      642.24     16.63 o 
   6   7  10      102.64       97.94      8.33 o 
  -6   8  10      223.49      216.72      9.27 o 
  -5   8  10      124.47      130.41      7.68 o 
  -4   8  10      174.43      161.91      7.67 o 
  -3   8  10      376.07      377.71      9.26 o 
  -2   8  10      247.47      233.45      7.77 o 
  -1   8  10      293.19      293.09      7.44 o 
   0   8  10      581.69      574.07     12.44 o 
   1   8  10        9.51       19.14      7.15 o 
   2   8  10        7.96       11.31      7.67 o 
   3   8  10      381.08      401.87     11.90 o 
   4   8  10      865.46      902.35     27.85 o 
   5   8  10       22.97       35.88      6.92 o 
   6   8  10      523.76      498.31     21.11 o 
  -6   9  10      454.67      469.44     13.76 o 
  -5   9  10      388.35      357.11     19.47 o 
  -4   9  10      102.96      111.45      7.38 o 
  -3   9  10       33.34       35.36      7.33 o 
  -2   9  10      411.10      421.00     16.93 o 
  -1   9  10      429.52      438.03     13.82 o 
   0   9  10      500.07      514.92      9.43 o 
   1   9  10       21.21       23.11      6.96 o 
   2   9  10       13.94       19.61      8.27 o 
   3   9  10      241.16      251.70     10.30 o 
   4   9  10       23.37       27.20      7.54 o 
   5   9  10        8.38       15.21      7.94 o 
   6   9  10      122.51      141.98     10.38 o 
  -6  10  10       19.90       17.05      7.65 o 
  -5  10  10       36.58       32.73      8.45 o 
  -4  10  10       67.10       65.25      8.18 o 
  -3  10  10       10.76       13.00      7.40 o 
  -2  10  10        0.71        7.10      7.08 o 
  -1  10  10      139.42      159.59      7.51 o 
   0  10  10      172.61      175.24      7.52 o 
   1  10  10     1453.86     1517.36     21.71 o 
   2  10  10       44.19       46.99      7.83 o 
   3  10  10       27.70       34.06      7.39 o 
   4  10  10      717.84      734.83     26.60 o 
   5  10  10       36.47       46.44      8.91 o 
  -5  11  10       58.14       54.41      7.78 o 
  -4  11  10      223.98      228.98     12.04 o 
  -3  11  10      118.40      122.19      8.58 o 
  -2  11  10      257.94      286.19      9.43 o 
  -1  11  10       25.76       28.33      7.19 o 
   0  11  10       12.19       16.57      7.31 o 
   1  11  10        0.48        4.51      8.69 o 
   2  11  10       47.68       52.29      8.54 o 
   3  11  10      121.21      133.43      9.34 o 
   4  11  10      544.95      531.06     10.44 o 
   5  11  10       82.72       93.99      8.60 o 
  -5  12  10      197.15      235.71     31.33 o 
  -4  12  10        7.49       14.67      8.17 o 
  -3  12  10      151.10      160.42     10.50 o 
  -2  12  10       81.97       75.08      8.49 o 
  -1  12  10       19.71       19.04      7.27 o 
   0  12  10       11.71       18.69      7.47 o 
   1  12  10      414.71      426.66     15.26 o 
   2  12  10        8.32       14.63      8.71 o 
   3  12  10       64.62       67.13      7.77 o 
   4  12  10      197.08      217.91      9.81 o 
  -4  13  10        5.38        7.54      8.13 o 
  -3  13  10       89.44       84.03     11.45 o 
  -2  13  10       67.96       72.23      7.52 o 
  -1  13  10      210.53      212.24      9.09 o 
   0  13  10      143.91      147.78      8.16 o 
   1  13  10       50.22       49.80      7.47 o 
   2  13  10      330.35      340.58     15.45 o 
   3  13  10      349.37      342.95     11.35 o 
  -3  14  10      245.60      250.64     40.16 o 
  -2  14  10       62.28       85.60      9.30 o 
  -1  14  10        3.99       12.07      7.29 o 
   0  14  10       10.18       12.89      7.21 o 
   1  14  10        3.26        5.68      7.94 o 
   2  14  10      675.95      659.73     30.90 o 
  -7   0  11     2078.24     2056.20     24.57 o 
  -5   0  11     2314.90     2375.74     29.92 o 
  -3   0  11     2564.22     2503.02     59.84 o 
  -1   0  11      957.88      986.32     31.92 o 
   1   0  11      417.25      389.98     10.22 o 
   3   0  11       11.39       17.99      9.14 o 
   5   0  11        2.56       10.81      9.06 o 
   7   0  11        8.03       -0.14     13.46 o 
  -7   1  11      121.76      122.91      8.00 o 
  -6   1  11        5.32       10.99      7.69 o 
  -5   1  11       20.85       19.40      6.01 o 
  -4   1  11      107.39      117.32      7.44 o 
  -3   1  11       32.40       34.38      6.71 o 
  -2   1  11      808.17      752.86      8.75 o 
  -1   1  11      719.54      742.90     21.44 o 
   0   1  11      315.85      339.01      8.80 o 
   1   1  11      259.03      239.65      8.17 o 
   2   1  11     2430.16     2164.87     70.71 o 
   3   1  11      465.84      493.92     17.46 o 
   4   1  11       20.37       19.00      7.67 o 
   5   1  11      277.22      289.31      8.32 o 
   6   1  11       48.32       46.32      7.08 o 
   7   1  11        7.68       11.79     14.23 o 
  -7   2  11      187.04      179.20      7.75 o 
  -6   2  11       73.49       81.90      6.60 o 
  -5   2  11      557.01      572.97     13.16 o 
  -4   2  11        0.15        8.79      5.62 o 
  -3   2  11       99.40      109.26      6.19 o 
  -2   2  11      544.45      539.05      9.91 o 
  -1   2  11     1093.98     1068.84     15.27 o 
   0   2  11       32.82       22.11      7.30 o 
   1   2  11        0.65        8.24      6.69 o 
   2   2  11     1367.80     1318.56     32.37 o 
   3   2  11      116.90      123.36      7.35 o 
   4   2  11      374.43      345.98      9.96 o 
   5   2  11      101.88       94.80      8.30 o 
   6   2  11       62.89       78.08      7.39 o 
  -7   3  11      413.75      429.23     11.75 o 
  -6   3  11      349.55      411.56      9.32 o 
  -5   3  11       78.50       84.01      6.73 o 
  -4   3  11       90.76      101.23      6.90 o 
  -3   3  11      164.59      160.32      6.69 o 
  -2   3  11     1477.68     1368.01     32.95 o 
  -1   3  11      523.86      522.43     12.16 o 
   0   3  11      459.54      470.71     11.90 o 
   1   3  11     1366.21     1331.22     15.32 o 
   2   3  11     1430.26     1227.59     17.35 o 
   3   3  11        4.41        9.00      6.21 o 
   4   3  11        0.01       -1.42      6.65 o 
   5   3  11      175.39      178.60      7.78 o 
   6   3  11       17.14       29.62      7.67 o 
  -7   4  11       70.72       81.17      8.23 o 
  -6   4  11        2.62       10.96      7.75 o 
  -5   4  11        7.41       14.38      6.76 o 
  -4   4  11      340.25      327.09      7.27 o 
  -3   4  11      153.02      146.50      6.86 o 
  -2   4  11      119.79      106.77      6.34 o 
  -1   4  11       81.72       74.10      6.67 o 
   0   4  11       20.01       17.68      6.98 o 
   1   4  11       31.68       24.95      7.01 o 
   2   4  11     1305.06     1222.60     23.43 o 
   3   4  11        7.89       21.73      8.52 o 
   4   4  11     1772.88     1727.35     53.45 o 
   5   4  11      139.86      125.78      7.23 o 
   6   4  11      238.90      243.69     11.88 o 
  -7   5  11       53.92       71.34     11.32 o 
  -6   5  11       11.13        5.84      6.87 o 
  -5   5  11       45.09       53.61      7.68 o 
  -4   5  11     1693.67     1624.90     27.39 o 
  -3   5  11        3.92        9.32      5.85 o 
  -2   5  11      248.02      237.07      6.82 o 
  -1   5  11      233.56      218.68      7.05 o 
   0   5  11      646.31      628.86     10.18 o 
   1   5  11       17.67       20.06      5.90 o 
   2   5  11      313.17      290.34      8.46 o 
   3   5  11       61.64       64.45      7.21 o 
   4   5  11      398.53      391.68     18.86 o 
   5   5  11       98.76       96.52      7.38 o 
   6   5  11       36.81       52.12      7.63 o 
  -6   6  11       20.09       20.69      7.58 o 
  -5   6  11      321.85      342.50     13.79 o 
  -4   6  11       94.89       94.62      6.62 o 
  -3   6  11      406.59      450.35     13.24 o 
  -2   6  11      356.07      324.77      7.66 o 
  -1   6  11      695.07      661.86     16.56 o 
   0   6  11       61.58       49.40      6.47 o 
   1   6  11      184.93      197.06      7.78 o 
   2   6  11      907.38      888.20     20.58 o 
   3   6  11       73.55       77.95      7.18 o 
   4   6  11     1307.84     1262.12     35.95 o 
   5   6  11       23.91       32.32      6.97 o 
   6   6  11       99.89      111.65      7.42 o 
  -6   7  11       19.66       22.87      6.32 o 
  -5   7  11        0.12        8.50      6.93 o 
  -4   7  11      138.84      142.77      6.87 o 
  -3   7  11      495.11      474.20      8.93 o 
  -2   7  11      108.65      101.03      7.16 o 
  -1   7  11      310.76      315.39     17.90 o 
   0   7  11      296.27      308.08      8.51 o 
   1   7  11      139.17      153.90      8.26 o 
   2   7  11      174.13      179.79      8.75 o 
   3   7  11       82.54       99.39      7.02 o 
   4   7  11       15.64       19.27      7.05 o 
   5   7  11      437.04      433.06     17.59 o 
   6   7  11       78.66       92.94     17.55 o 
  -6   8  11       10.12       16.18      7.04 o 
  -5   8  11       31.02       31.29      6.57 o 
  -4   8  11     1124.90     1090.78     33.53 o 
  -3   8  11        0.99        4.35      7.24 o 
  -2   8  11      210.46      207.32      7.50 o 
  -1   8  11     1475.33     1482.95     18.07 o 
   0   8  11       25.29       30.12      6.44 o 
   1   8  11        0.17        7.05      7.54 o 
   2   8  11       55.74       60.49      8.62 o 
   3   8  11      330.82      346.32     13.92 o 
   4   8  11       72.01       82.08      8.81 o 
   5   8  11       25.65       38.26      7.85 o 
  -5   9  11      189.71      164.43      7.36 o 
  -4   9  11      257.74      241.65      8.41 o 
  -3   9  11      103.29      107.03      8.30 o 
  -2   9  11        0.95        4.25      6.67 o 
  -1   9  11        0.02        6.29      5.93 o 
   0   9  11      205.56      215.68      7.91 o 
   1   9  11     1463.28     1528.53     13.10 o 
   2   9  11      163.21      177.98      9.15 o 
   3   9  11      100.32      108.67      9.56 o 
   4   9  11        1.14        8.46      7.62 o 
   5   9  11      141.17      176.98      9.37 o 
  -5  10  11      135.13      126.73      8.03 o 
  -4  10  11       27.97       33.91      7.86 o 
  -3  10  11      163.00      151.83      8.00 o 
  -2  10  11      414.82      409.57     17.88 o 
  -1  10  11        2.63        7.81      7.35 o 
   0  10  11      196.26      203.00      8.74 o 
   1  10  11       57.51       70.57      7.88 o 
   2  10  11        0.00       13.49      8.85 o 
   3  10  11      258.17      275.09     17.31 o 
   4  10  11      121.38      130.20      9.91 o 
  -4  11  11       39.95       43.38      7.98 o 
  -3  11  11        5.89       15.16      7.57 o 
  -2  11  11        0.44        5.99      7.93 o 
  -1  11  11      456.28      455.75     14.35 o 
   0  11  11      328.98      332.23      9.17 o 
   1  11  11      347.00      383.36     11.35 o 
   2  11  11      149.76      164.17      9.83 o 
   3  11  11      187.38      215.62     11.17 o 
   4  11  11       82.52       78.83     11.52 o 
  -3  12  11       24.70       25.01      7.50 o 
  -2  12  11      106.24       99.54      9.32 o 
  -1  12  11       97.31       98.67      8.30 o 
   0  12  11       30.02       21.78      7.81 o 
   1  12  11        0.05       14.22      8.29 o 
   2  12  11      260.27      243.40     11.11 o 
   3  12  11       39.51       32.93      8.80 o 
  -2  13  11       14.94       25.49      8.93 o 
  -1  13  11      575.51      530.75     25.84 o 
   0  13  11       76.18       82.44      7.59 o 
   1  13  11      273.55      304.82     16.20 o 
  -6   0  12        0.69        1.01      9.93 o 
  -4   0  12       10.96       21.48      9.94 o 
  -2   0  12      351.47      345.17      9.96 o 
   0   0  12       38.47       25.12      9.19 o 
   2   0  12     2526.13     2122.35    128.66 o 
   4   0  12        5.53       -1.81      9.32 o 
   6   0  12      239.88      236.59     12.94 o 
  -6   1  12        4.66       17.64      7.51 o 
  -5   1  12      356.67      335.90     13.36 o 
  -4   1  12        2.09       17.20      6.45 o 
  -3   1  12      384.27      352.09      9.91 o 
  -2   1  12      590.81      620.85     17.71 o 
  -1   1  12      113.62      113.42      7.04 o 
   0   1  12     1298.67     1230.01     10.68 o 
   1   1  12       76.19       74.46      7.61 o 
   2   1  12      266.91      243.11      8.56 o 
   3   1  12        0.01       -1.89      7.80 o 
   4   1  12       91.45       77.68      7.60 o 
   5   1  12       38.11       45.53      7.49 o 
   6   1  12       50.59       64.41      7.00 o 
  -6   2  12        5.53        2.57      6.32 o 
  -5   2  12       33.42       31.46      6.19 o 
  -4   2  12      342.19      331.93      9.69 o 
  -3   2  12      183.64      193.54      6.51 o 
  -2   2  12       15.95       18.63      6.24 o 
  -1   2  12      924.00      889.63     11.43 o 
   0   2  12      425.70      415.88      7.79 o 
   1   2  12      797.44      811.17      9.88 o 
   2   2  12       30.93       39.98      7.12 o 
   3   2  12      167.66      164.55      7.24 o 
   4   2  12        8.69       15.04      7.14 o 
   5   2  12        1.18       -2.41      6.54 o 
   6   2  12       24.11       20.11      7.62 o 
  -6   3  12        7.72       11.79      7.04 o 
  -5   3  12       86.88       96.45      7.10 o 
  -4   3  12       95.97      110.65      6.86 o 
  -3   3  12       11.42       17.64      6.00 o 
  -2   3  12       77.30       77.22      6.71 o 
  -1   3  12        2.55        2.83      6.94 o 
   0   3  12      309.69      291.61     10.06 o 
   1   3  12      106.03       80.43      6.89 o 
   2   3  12      719.91      674.90     19.44 o 
   3   3  12      122.27      122.35      8.13 o 
   4   3  12        1.48       -1.94      7.66 o 
   5   3  12       11.11       16.14      6.96 o 
  -6   4  12       35.76       37.76      8.26 o 
  -5   4  12      164.67      158.43      7.58 o 
  -4   4  12      167.83      165.57      7.78 o 
  -3   4  12     1519.52     1506.01     39.05 o 
  -2   4  12       18.37       26.77      6.38 o 
  -1   4  12     1242.71     1203.88     22.51 o 
   0   4  12       79.34       84.95      6.59 o 
   1   4  12      178.36      180.93      7.86 o 
   2   4  12      401.68      361.97     13.11 o 
   3   4  12      181.00      190.81      8.55 o 
   4   4  12       13.79       17.55      7.41 o 
   5   4  12      246.32      239.95     11.41 o 
  -6   5  12        0.03        4.01      6.99 o 
  -5   5  12       45.44       33.65      6.96 o 
  -4   5  12       96.39       93.29      7.75 o 
  -3   5  12       25.51       29.20      6.45 o 
  -2   5  12       81.00       85.64      7.11 o 
  -1   5  12        3.44       18.86      6.98 o 
   0   5  12        3.34        3.91      7.38 o 
   1   5  12       52.53       65.62      7.08 o 
   2   5  12       97.46       85.41      8.21 o 
   3   5  12        0.23        3.20      7.75 o 
   4   5  12       16.82       27.50      7.91 o 
   5   5  12       74.53       90.26      7.97 o 
  -5   6  12       21.22       20.37      6.64 o 
  -4   6  12      528.66      510.84      8.61 o 
  -3   6  12      744.92      702.15     14.93 o 
  -2   6  12      433.45      426.63     11.50 o 
  -1   6  12      265.91      296.05      8.36 o 
   0   6  12      414.89      406.78      9.36 o 
   1   6  12      433.51      442.66      9.11 o 
   2   6  12       53.88       59.33      7.81 o 
   3   6  12      284.36      282.38     10.24 o 
   4   6  12      123.77      111.09      8.85 o 
   5   6  12       39.88       39.37      6.94 o 
  -5   7  12      189.30      198.71      9.57 o 
  -4   7  12       13.47       18.07      6.89 o 
  -3   7  12      271.68      283.50     10.84 o 
  -2   7  12      150.89      152.06      6.52 o 
  -1   7  12       29.70       34.88      6.42 o 
   0   7  12      408.73      427.57      9.01 o 
   1   7  12       56.88       57.89      6.56 o 
   2   7  12       90.51      103.80      9.19 o 
   3   7  12       15.87       27.51      8.85 o 
   4   7  12       22.51       20.00      7.79 o 
  -5   8  12      111.19      109.18      7.50 o 
  -4   8  12      294.58      287.59     12.34 o 
  -3   8  12        3.26        9.95      6.87 o 
  -2   8  12       10.45       12.15      6.75 o 
  -1   8  12      172.17      177.74      7.69 o 
   0   8  12      171.54      188.90      8.42 o 
   1   8  12       32.38       29.48      8.26 o 
   2   8  12       65.28       70.62      9.18 o 
   3   8  12       14.86        7.97      8.79 o 
   4   8  12       51.63       48.80      7.89 o 
  -4   9  12       33.18       19.26      7.27 o 
  -3   9  12       53.32       47.73      7.39 o 
  -2   9  12      573.58      588.14     22.27 o 
  -1   9  12       13.70       21.26      7.64 o 
   0   9  12      770.47      781.70     16.43 o 
   1   9  12       35.11       51.49      9.27 o 
   2   9  12      129.79      131.87      9.51 o 
   3   9  12       37.96       30.02      9.39 o 
   4   9  12       74.21       81.73     16.51 o 
  -3  10  12      374.42      356.90     16.95 o 
  -2  10  12        5.98        5.83      6.11 o 
  -1  10  12        1.92        7.95      6.11 o 
   0  10  12       39.44       50.23      7.98 o 
   1  10  12       33.13       34.44      8.55 o 
   2  10  12       93.50       98.84      8.80 o 
   3  10  12       10.70       18.03      9.40 o 
  -2  11  12      511.84      556.93     19.86 o 
  -1  11  12       95.17       99.85      8.50 o 
   0  11  12      188.35      177.25      9.35 o 
   1  11  12       16.70       25.48      7.12 o 
   2  11  12        0.41        4.30      8.57 o 
   0  12  12       37.38       35.41      9.40 o 
  -5   0  13      220.24      218.57     11.23 o 
  -3   0  13      128.26      146.54     11.22 o 
  -1   0  13     1013.98      980.68     27.51 o 
   1   0  13      103.90      126.72     19.43 o 
   3   0  13      460.66      349.41     22.43 o 
   5   0  13      386.23      388.90     15.11 o 
  -5   1  13       72.10       84.03      7.25 o 
  -4   1  13       15.39       19.12      6.38 o 
  -3   1  13      541.50      528.70     13.24 o 
  -2   1  13       79.30       83.87      6.06 o 
  -1   1  13      111.11      123.99      6.50 o 
   0   1  13       86.77       86.40      8.34 o 
   1   1  13        0.02       10.08      6.70 o 
   2   1  13      116.08      120.54      7.42 o 
   3   1  13       91.38       82.12      6.99 o 
   4   1  13       10.36        7.90      6.80 o 
   5   1  13      116.20      112.51      9.26 o 
  -5   2  13       19.79       17.81      7.61 o 
  -4   2  13      253.05      265.94      8.34 o 
  -3   2  13       79.64       78.98      7.55 o 
  -2   2  13       35.63       26.15      6.01 o 
  -1   2  13      351.34      330.45     10.87 o 
   0   2  13      135.02      122.52      7.65 o 
   1   2  13       50.06       48.50      7.56 o 
   2   2  13        0.27       11.23      6.55 o 
   3   2  13      466.57      419.39     21.38 o 
   4   2  13       90.22      101.46      9.00 o 
  -5   3  13        3.24        0.52      6.34 o 
  -4   3  13      729.90      725.23     10.30 o 
  -3   3  13      137.16      146.84      7.80 o 
  -2   3  13       85.63       90.98      6.69 o 
  -1   3  13      278.31      264.55      7.92 o 
   0   3  13       72.14       73.22      6.95 o 
   1   3  13       30.71       42.52      7.32 o 
   2   3  13       80.97       74.72      7.78 o 
   3   3  13        0.08       11.42      6.95 o 
   4   3  13      123.12      140.53      7.70 o 
  -5   4  13       27.79       46.02      7.50 o 
  -4   4  13      389.66      394.31     12.44 o 
  -3   4  13      239.46      241.03      7.81 o 
  -2   4  13        0.17        7.98      6.46 o 
  -1   4  13       56.18       60.96      7.70 o 
   0   4  13       17.72       23.88      6.72 o 
   1   4  13       53.28       43.85      7.92 o 
   2   4  13       86.21       85.34      6.92 o 
   3   4  13       56.89       60.27      7.17 o 
   4   4  13      101.84      101.28      8.37 o 
  -5   5  13        3.26        4.92     26.77 o 
  -4   5  13      508.38      504.28     15.85 o 
  -3   5  13      174.88      186.02      6.88 o 
  -2   5  13      449.50      427.35      9.61 o 
  -1   5  13       73.99       82.42      8.39 o 
   0   5  13        0.04        3.75      6.43 o 
   1   5  13       74.68       97.50      8.20 o 
   2   5  13       19.13       23.79      7.03 o 
   3   5  13       10.06        6.72      7.23 o 
   4   5  13      300.89      299.84     12.62 o 
  -4   6  13      130.80      118.89      6.51 o 
  -3   6  13      613.78      548.44     11.55 o 
  -2   6  13      173.04      148.20      6.56 o 
  -1   6  13       15.73       11.67      6.86 o 
   0   6  13        2.46       10.53      7.34 o 
   1   6  13        9.42       25.73      7.86 o 
   2   6  13      351.96      322.07     12.61 o 
   3   6  13       34.49       44.78      8.06 o 
  -4   7  13      463.55      453.71     17.52 o 
  -3   7  13       39.01       37.60      6.70 o 
  -2   7  13       39.06       42.74      6.69 o 
  -1   7  13       61.26       62.68      7.70 o 
   0   7  13        3.07       17.32      7.40 o 
   1   7  13      107.59      119.00      8.79 o 
   2   7  13        0.02        7.14      7.17 o 
   3   7  13      233.94      213.45      9.44 o 
  -3   8  13      107.11       98.34      8.23 o 
  -2   8  13        0.49       13.41      7.33 o 
  -1   8  13      410.13      416.85     12.42 o 
   0   8  13       54.06       45.67      7.27 o 
   1   8  13      318.98      320.02     12.83 o 
   2   8  13      238.63      232.13     14.44 o 
  -2   9  13       84.22       98.36      8.09 o 
  -1   9  13       16.55       25.37      7.31 o 
   0   9  13      227.25      241.93      9.67 o 
   1   9  13        4.14       15.59      7.90 o 
   2   9  13       77.49       91.68      8.25 o 
  -1  10  13       31.71       31.74     14.52 o 
   0  10  13      564.76      566.84     34.82 o 
  -4   0  14       25.11       23.08     10.02 o 
  -2   0  14       11.33       14.60      8.71 o 
   0   0  14      461.53      465.56     25.05 o 
   2   0  14       92.09      117.25     16.68 o 
  -4   1  14       76.70       82.58      7.53 o 
  -3   1  14        4.50        6.34      7.39 o 
  -2   1  14        0.97        8.01      6.64 o 
  -1   1  14       26.10       26.64      7.75 o 
   0   1  14      204.82      207.42      7.90 o 
   1   1  14       42.04       44.65      7.68 o 
   2   1  14      474.59      462.01     17.05 o 
   3   1  14       21.41       23.17      6.40 o 
  -4   2  14       33.28       36.15      9.51 o 
  -3   2  14      108.23      102.44      8.27 o 
  -2   2  14       82.46       86.45      6.58 o 
  -1   2  14      266.83      275.89      7.75 o 
   0   2  14        6.09        9.76      6.55 o 
   1   2  14      152.39      136.87      8.27 o 
   2   2  14        4.63        9.22      6.43 o 
   3   2  14      140.98      142.50     10.54 o 
  -3   3  14       83.19       59.99      6.88 o 
  -2   3  14      105.04      100.17      6.99 o 
  -1   3  14      174.84      167.22      7.45 o 
   0   3  14        2.46        7.19      7.63 o 
   1   3  14      452.10      415.97     10.72 o 
   2   3  14      322.06      318.52     13.53 o 
   3   3  14       25.75       33.81      7.80 o 
  -3   4  14       22.20       19.40      6.39 o 
  -2   4  14       25.20       33.01      6.29 o 
  -1   4  14       22.32       26.96      7.74 o 
   0   4  14        8.07       16.81      7.45 o 
   1   4  14      936.86      908.90     29.33 o 
   2   4  14       72.89       85.75      6.81 o 
  -3   5  14       58.16       65.19      6.83 o 
  -2   5  14       76.46       74.07      6.44 o 
  -1   5  14        2.37        4.23      6.10 o 
   0   5  14      304.91      279.61      8.90 o 
   1   5  14        3.79       18.53      7.23 o 
   2   5  14      185.26      186.17     10.15 o 
  -2   6  14       21.43       32.67      7.62 o 
  -1   6  14       32.33       36.63      6.89 o 
   0   6  14      363.07      356.85     11.77 o 
   1   6  14      671.76      636.00     23.50 o 
   2   6  14        5.62       16.68     30.04 o 
  -1   7  14       23.02       28.85      7.50 o 
   0   7  14       16.87       24.77      7.75 o 
  -1   0  15      306.68      271.88     33.06 o 
   0   1  15        0.82        7.28      9.46 o 
                                                 
